# Supplementary material for: Platelets in preeclampsia: an observational study of indices associated with aspirin nonresponsiveness, activation and transcriptional landscape
Source: BMC Med. 2025 Jun 9;23:346. doi: 10.1186/s12916-025-04132-9 (PMC12150514; doi:10.1186/s12916-025-04132-9)
Supplement: Supplementary file 3 — Additional file 3. Lists of differentially expressed genes between HR-PE and HR-nPE groups. [file 12916_2025_4132_MOESM3_ESM.xlsx]

## Sheet: Differentially expressed genes 
Blood (HR_PE/HR_nPE)				Placental villous (HR_PE/HR_nPE)				Decidua (HR_PE/HR_nPE)
Gene ID	Gene Symbol	log2 FC	Q value	Gene ID	Gene Symbol	log2 FC	Q value	Gene ID	Gene Symbol	log2 FC	Q value
100505875	'LINC01088'	-3.24591	0.000379214	100049076	'GUSBP17'	-1.79929	0.0262848	1000	'CDH2'	-3.20606	0.00100193
113791	'PIK3IP1'	3.01602	0.0469844	1001	'CDH3'	2.41086	0.000775894	100093698	'GS1-600G8.3'	-3.28873	0.0162456
1236	'CCR7'	5.11682	0.0432662	100134938	'UPK3BL1'	-1.53096	0.00320351	1001	'CDH3'	3.13102	3.62175e-11
154664	'ABCA13'	-3.33577	0.0238712	100137049	'PLA2G4B'	-7.20714	3.33358e-06	100101267	'POM121C'	0.811496	0.044544
1807	'DPYS'	-5.53154	0.00156343	100288413	'ERVMER34-1'	1.2455	0.000229904	100128054	'PLCE1-AS1'	-1.49462	0.0421606
2289	'FKBP5'	3.0427	0.000263184	10045	'SH2D3A'	0.689869	0.0237842	100128993	'LOC100128993'	-4.58917	0.000819344
2865	'FFAR3'	-2.55105	0.0302971	100507290	'ZNF865'	0.917177	0.035649	100129345	'LINC02291'	-2.26528	0.0044391
2944	'GSTM1'	7.67347	0.000491287	100507495	'SDCBP2-AS1'	-0.969028	0.0496692	100129460	'DPY19L1P1'	-1.60049	2.50102e-05
29906	'ST8SIA5'	-3.23371	0.000128902	100507500	'EGFR-AS1'	2.57619	0.030253	100129716	'ARRDC3-AS1'	-1.52595	0.00211992
3127	'HLA-DRB5'	-21.6238	2.57718e-06	100507530	'MCPH1-AS1'	-1.03958	0.0492019	100129961	'CCNT2-AS1'	-1.17171	0.0298589
54968	'TMEM70'	-4.22833	2.24302e-05	100529063	'BCL2L2-PABPN1'	-1.45713	0.0203636	100130742	'LRRC69'	-1.90425	0.0448532
84779	'NAA11'	-2.92312	0.000672123	100533975	'SLMO2-ATP5E'	-1.65156	0.0015079	100132403	'FAM157B'	-3.48396	0.00162057
926	'CD8B'	5.67104	0.0108589	10076	'PTPRU'	1.72805	5.06505e-05	100133957	'UXT-AS1'	-1.70287	0.019085
URS00008B41A3	'URS00008B41A3'	20.7768	7.56707e-06	100861412	'FSBP'	-6.1443	0.0214293	100134934	'TEN1'	-0.917095	0.0111374
URS00008BBABE	'URS00008BBABE'	20.3638	1.36261e-05	1009	'CDH11'	3.14881	0.00827482	100134938	'UPK3BL1'	-1.26134	0.0136516
URS00009B5E47	'URS00009B5E47'	-11.2313	0.00515392	10099	'TSPAN3'	0.752143	0.0113291	100141515	'C17orf99'	-4.70376	0.0337108
URS0000DCF129	'URS0000DCF129'	-24.4586	2.18984e-08	100996746	'SPDYE11'	-1.49016	0.0318384	100170841	'EPOP'	1.36364	0.0192097
URS0001BCB82C	'URS0001BCB82C'	-22.0288	1.73458e-06	10130	'PDIA6'	0.982093	0.0157102	10018	'BCL2L11'	-1.40251	0.00216799
URS0001BD6D23	'URS0001BD6D23'	20.7768	7.56707e-06	10134	'BCAP31'	0.976488	0.000946926	1002	'CDH4'	-2.55489	0.0366637
URS0001BFA2B7	'URS0001BFA2B7'	-7.8769	2.98124e-05	10156	'RASA4'	-1.44176	0.0439083	100287837	'ARHGEF17-AS1'	1.57448	0.000372755
				101805492	'CASC9'	-3.01574	0.00056871	100287846	'LOC100287846'	2.36157	0.0492421
				101927823	'LOC101927823'	-2.04895	0.0107634	100288413	'ERVMER34-1'	1.55522	1.826e-07
				101928103	'SNHG31'	-5.80509	0.00563559	100302652	'GPR75-ASB3'	-1.91716	0.000468425
				101928122	'LINC01483'	-2.0157	0.0246521	100422558	'SMG1P6'	-1.25105	0.0217301
				101929057	'LOC101929057'	-2.05708	0.00116071	100505783	'OSER1-DT'	-1.24927	0.000535412
				101929667	'LOC101929667'	-3.00507	0.0141838	100506100	'LOC100506100'	-1.53779	0.00880558
				101929959	'BMS1P14'	-1.48574	0.00654796	100506123	'LOC100506123'	-3.24063	0.00860073
				10272	'FSTL3'	4.44879	7.15702e-08	100506159	'LINC02470'	-4.56049	0.0368672
				102723639	'LOC102723639'	-4.3494	0.047698	100506314	'GPRC5D-AS1'	-1.03533	0.0162061
				102724307	'CYP17A1-AS1'	-5.33451	0.0144974	100506495	'LIFR-AS1'	-1.18959	0.028624
				102724528	'LOC102724528'	-2.40951	0.0253603	100506555	'NECTIN3-AS1'	-1.63411	0.0103981
				10319	'LAMC3'	3.14463	0.00116369	100506603	'VASH1-AS1'	1.28418	0.00477767
				10321	'CRISP3'	-21.7674	5.69578e-08	100506658	'OCLN'	1.43095	0.00122483
				10351	'ABCA8'	2.2942	0.0477171	100506691	'LOC100506691'	1.8448	0.0255898
				10412	'NSA2'	-1.08865	0.0215084	100507127	'LINC00707'	2.73694	0.0090404
				10417	'SPON2'	2.77765	0.0325579	100507410	'C1QTNF1-AS1'	-1.44019	0.00420172
				10418	'SPON1'	2.60742	0.000262636	100507433	'ZNF571-AS1'	-0.956356	0.0220135
				10509	'SEMA4B'	1.74614	0.000846562	100507477	'LOC100507477'	-2.19197	0.00159361
				105369402	'LOC105369402'	-2.52821	0.0293783	100507487	'LINC02615'	-1.43382	0.000446551
				105369896	'LOC105369896'	-2.00946	0.00776586	100507495	'SDCBP2-AS1'	-1.7397	0.000238164
				105370445	'EGLN3-AS1'	3.65121	0.00230737	100507506	'ECI2-DT'	-2.16297	0.0260439
				105370449	'LOC105370449'	-2.1962	0.0470067	100507602	'TRIM52-AS1'	-1.00775	0.00843662
				105370805	'LOC105370805'	-5.35871	0.0150049	10052	'GJC1'	1.88105	0.00320524
				105372671	'LOC105372671'	-3.48065	0.0479723	100526761	'CCDC169-SOHLH2'	-1.92186	0.0338502
				105373303	'LOC105373303'	-1.80982	0.0150193	100526842	'RPL17-C18orf32'	-0.943619	0.0087911
				105373724	'LOC105373724'	-2.05472	0.0165751	100528019	'HSPB2-C11orf52'	-2.01721	3.38724e-05
				105373997	'LOC105373997'	3.63216	0.018904	100533975	'SLMO2-ATP5E'	-1.69234	7.52895e-08
				105374895	'LINC02533'	-1.64545	0.0304284	100652759	'PRICKLE2-AS1'	2.38481	0.0247794
				105376272	'LOC105376272'	3.29415	0.013974	10066	'SCAMP2'	0.988404	0.0153961
				105376941	'LOC105376941'	3.36176	3.59659e-10	10075	'HUWE1'	0.610103	0.0231599
				105377586	'LINC02365'	-2.36569	0.00302231	10076	'PTPRU'	2.00799	7.6481e-13
				105377908	'LOC105377908'	-3.06396	0.01422	100874188	'LINC00571'	-1.25888	0.0279216
				10548	'TM9SF1'	1.087	0.00747893	100885782	'MYO16-AS1'	2.11375	0.0442921
				10549	'PRDX4'	1.68096	0.00716091	1009	'CDH11'	3.5723	2.11006e-06
				10568	'SLC34A2'	2.21911	0.00561954	10090	'UST'	1.36158	0.00707195
				10585	'POMT1'	1.54789	0.0167717	10094	'ARPC3'	-0.608775	0.0442984
				10609	'P3H4'	1.76528	0.0087098	10114	'HIPK3'	-1.19992	0.00183162
				10618	'TGOLN2'	1.13135	0.0297886	10130	'PDIA6'	1.18182	0.00188477
				10630	'PDPN'	2.97452	0.00088336	10131	'TRAP1'	0.84405	0.000535399
				10653	'SPINT2'	1.18408	2.61751e-07	10134	'BCAP31'	1.01888	0.00625707
				107	'ADCY1'	2.5769	0.0293892	10159	'ATP6AP2'	1.16615	0.029615
				107075116	'MIR3142HG'	-3.58523	0.0441468	10162	'LPCAT3'	0.964984	0.0230928
				107984118	'LOC107984118'	-2.0697	0.0150193	101926893	'LIX1-AS1'	-2.04658	0.0244504
				107984532	'LOC107984532'	-2.74437	0.0176784	101926975	'LINC01844'	3.01411	0.000225261
				107985947	'LOC107985947'	-3.42298	0.0111459	101927111	'SUCLG2-AS1'	-1.36079	0.000246101
				107985983	'LOC107985983'	-3.16713	0.0262848	101927233	'SEMA6A-AS1'	1.59286	0.00024896
				107986370	'LOC107986370'	-3.71823	0.020218	101927698	'DSCAS'	2.13305	0.00988938
				107986768	'LOC107986768'	-2.50519	0.000609356	101927823	'LOC101927823'	-1.73406	0.0408234
				107987160	'LOC107987160'	-8.22611	0.030253	101928093	'LOC101928093'	-6.1221	0.00330904
				109504726	'ERV3-1-ZNF117'	-1.72372	0.0228682	101928103	'SNHG31'	-4.36129	0.00126082
				10954	'PDIA5'	2.24188	0.00066894	101928106	'LINC02522'	-2.08358	0.0188112
				10956	'OS9'	1.46587	0.0267527	101928122	'LINC01483'	-2.87867	1.35521e-05
				10970	'CKAP4'	1.36911	0.0023461	101928303	'ZPLD2P'	-3.12263	0.0146499
				10999	'SLC27A4'	1.17197	0.0303739	101928353	'EVADR'	-2.60997	0.0260736
				11041	'B4GAT1'	2.1949	0.000737745	101928391	'LOC101928391'	1.90832	0.0191135
				110806285	'LINC02561'	-3.16633	0.00776586	101928570	'LOC101928570'	-2.19366	0.000110395
				11132	'CAPN10'	0.815417	0.0199276	101928578	'RAP2C-AS1'	-1.25604	0.00137109
				11160	'ERLIN2'	1.05269	0.00395519	101928837	'TSKU-AS1'	1.77181	0.0468514
				11167	'FSTL1'	1.26658	0.00069285	101929057	'LOC101929057'	-1.99416	0.000371212
				112	'ADCY6'	1.11196	0.000930855	101929295	'LOC101929295'	-1.91161	0.000160095
				11211	'FZD10'	1.44814	0.0253603	101929340	'ESAM-AS1'	-2.21981	0.00596559
				112267871	'LOC112267871'	1.19847	0.0146958	101929468	'CXXC4-AS1'	-0.858236	0.0467023
				112399	'EGLN3'	2.6584	0.00134833	101929633	'LOC101929633'	-1.71894	0.00492145
				11247	'NXPH4'	2.18946	3.82797e-09	101929667	'LOC101929667'	-2.27293	0.00105059
				11253	'MAN1B1'	1.41554	0.0293547	101929709	'RIPK2-DT'	-1.0191	0.00715439
				11285	'B4GALT7'	0.996189	0.00644199	101929770	'LOC101929770'	2.03778	0.0225344
				113189	'CHST14'	1.69831	0.00218876	101929959	'BMS1P14'	-1.45737	0.0226965
				1133	'CHRM5'	2.31573	0.013974	10209	'EIF1'	-0.810858	0.00142769
				114990	'VASN'	2.37648	0.00156427	10235	'RASGRP2'	1.7019	0.0389512
				115	'ADCY9'	1.2293	0.0233982	10261	'IGSF6'	-3.53368	0.000468425
				117581	'TWIST2'	2.84169	0.0285931	10272	'FSTL3'	3.10485	0.000665797
				12	'SERPINA3'	6.36771	9.62851e-09	102723663	'LOC102723663'	-2.28665	0.00365471
				120071	'LARGE2'	1.68523	0.0395527	102723739	'LOC102723739'	-1.49559	0.0341071
				122651	'RNASE11'	-3.6909	0.000260554	102723775	'LINC01315'	-3.10066	0.00462018
				124535	'HSF5'	-2.33262	0.0392115	102723784	'LOC102723784'	-2.33806	0.00950641
				124565	'SLC38A10'	1.73546	0.0229082	102724050	'LOC102724050'	-2.46018	0.0392748
				124935	'SLC43A2'	1.37652	0.00012085	102724382	'LOC102724382'	-2.09553	0.00118475
				124989	'EFCAB13'	-2.16092	0.021402	102724397	'TWSG1-DT'	-1.99327	0.00950867
				1268	'CNR1'	3.59797	0.0188505	102724449	'LOC102724449'	-1.64155	0.0201776
				127602	'DNAH14'	-1.2921	0.000391851	102724631	'POTEB3'	3.19033	0.0359777
				1277	'COL1A1'	2.39328	0.0268217	10288	'LILRB2'	-2.85298	0.0337108
				1282	'COL4A1'	2.247	0.0465564	10297	'APC2'	0.930613	0.00751817
				1284	'COL4A2'	2.58076	0.00747893	10319	'LAMC3'	3.35314	0.000263566
				1289	'COL5A1'	3.18187	0.00066894	10349	'ABCA10'	-1.8206	0.0281643
				1291	'COL6A1'	2.31878	0.0457904	10351	'ABCA8'	3.09202	0.0015269
				1292	'COL6A2'	2.42718	0.0287886	103689846	'ADAMTS19-AS1'	1.987	0.00767408
				1293	'COL6A3'	3.03072	0.00142907	10391	'CORO2B'	2.45434	0.00898467
				1308	'COL17A1'	3.24897	5.0758e-05	10412	'NSA2'	-1.04439	0.000417622
				132014	'IL17RE'	2.61374	0.00535211	10417	'SPON2'	3.48147	1.2831e-05
				138050	'HGSNAT'	0.827795	0.0442657	104355290	'MIR217HG'	-5.15626	1.84414e-05
				1382	'CRABP2'	2.07394	0.035649	104457406	'MIR222HG'	-3.25568	1.04312e-05
				1388	'ATF6B'	1.05298	0.0496325	104472848	'IRAIN'	1.63146	8.11739e-06
				139728	'PNCK'	2.80742	5.46291e-05	10459	'MAD2L2'	-1.30274	0.0142495
				140885	'SIRPA'	1.16551	0.0211369	10462	'CLEC10A'	-3.19785	0.00289324
				144481	'SOCS2-AS1'	-1.53703	0.000848714	10477	'UBE2E3'	-1.41895	0.000195846
				145501	'ISM2'	2.74965	0.00131869	10490	'VTI1B'	-0.920852	0.0497841
				1462	'VCAN'	2.55604	0.00253569	10509	'SEMA4B'	1.81789	5.05135e-08
				147111	'NOTUM'	3.84661	0.000257226	10516	'FBLN5'	2.86638	0.000509673
				147495	'APCDD1'	1.83017	0.00730444	10525	'HYOU1'	1.34776	0.0299959
				148113	'CILP2'	4.14657	0.0262201	10536	'P3H3'	2.86495	0.00559803
				149461	'CLDN19'	2.36707	0.0149925	105369340	'PPP1R14B-AS1'	-1.48162	0.000286267
				1501	'CTNND2'	2.98617	0.0237809	105369346	'LINC02736'	-1.80236	0.0220832
				150696	'PROM2'	1.85365	8.57177e-05	105369402	'LOC105369402'	-3.11049	0.000211617
				1514	'CTSL'	1.77513	0.0318384	105369486	'LINC02732'	-2.11943	0.0231874
				151887	'CCDC80'	2.08848	0.0121953	105369487	'LOC105369487'	-1.60074	0.0133015
				152	'ADRA2C'	1.70241	0.0226893	105369532	'LOC105369532'	-3.50794	0.000196686
				1573	'CYP2J2'	2.23428	5.27078e-05	105369592	'LOC105369592'	2.9662	0.00490788
				158471	'PRUNE2'	3.29475	0.0151325	105369795	'LOC105369795'	2.39983	0.0207576
				1592	'CYP26A1'	3.88336	0.000483613	105369823	'LOC105369823'	-3.45698	0.0361277
				160364	'CLEC12A'	-3.73077	0.0387524	105369876	'LINC02820'	-1.51883	0.0351184
				1605	'DAG1'	1.64176	0.00235862	105369896	'LOC105369896'	-1.90629	0.00809184
				161176	'SYNE3'	1.55719	0.00252593	105369958	'LOC105369958'	-3.76933	0.000159402
				161291	'TMEM30B'	1.08107	7.32721e-06	105370029	'LOC105370029'	2.43784	0.00125681
				162073	'ITPRIPL2'	0.70716	0.0147658	105370051	'LOC105370051'	-3.86337	0.00295614
				1634	'DCN'	3.72946	0.000305937	105370445	'EGLN3-AS1'	1.65024	8.46441e-05
				1649	'DDIT3'	-1.09359	0.0467991	105370519	'LOC105370519'	-4.51132	0.0260279
				1650	'DDOST'	0.986008	0.0111126	105370542	'LOC105370542'	-2.42759	0.0187105
				166647	'ADGRA3'	1.27261	0.00605299	105370904	'LOC105370904'	-5.1338	0.00816572
				1667	'DEFA1'	-23.2461	4.97689e-09	105371560	'TBC1D26-AS1'	3.05102	0.0450942
				1668	'DEFA3'	-9.35441	0.000155979	105372521	'LOC105372521'	-1.78707	0.0373192
				1669	'DEFA4'	-22.5174	1.54295e-08	105372578	'LOC105372578'	-2.06683	0.0016809
				1675	'CFD'	2.14003	0.0361173	105372762	'LOC105372762'	-3.08306	0.0320396
				171019	'ADAMTS19'	1.47456	0.00656803	105373303	'LOC105373303'	-1.65455	0.0496235
				1718	'DHCR24'	1.72932	0.000229849	105373511	'LOC105373511'	-2.53844	0.0309963
				1729	'DIAPH1'	1.00684	0.0343559	105373724	'LOC105373724'	-1.95858	0.00188477
				1734	'DIO2'	1.98933	0.00156692	105374545	'LOC105374545'	-3.09196	3.25638e-06
				176	'ACAN'	3.72199	0.0087098	105374895	'LINC02533'	-2.14829	0.00845421
				1778	'DYNC1H1'	1.06802	0.0220238	105374903	'LOC105374903'	-3.28731	0.0373192
				1803	'DPP4'	1.87654	0.0285931	105374942	'LOC105374942'	-2.70812	0.0172974
				1829	'DSG2'	1.30201	0.00468	105375321	'LOC105375321'	-1.63236	0.0274921
				1832	'DSP'	1.59279	0.000306607	105375441	'PRKAR2B-AS1'	-3.35422	0.0106855
				19	'ABCA1'	1.57796	0.0326618	105375548	'LOC105375548'	-4.08833	0.00344181
				1910	'EDNRB'	1.39684	0.0292162	105375914	'LOC105375914'	-2.21223	0.00945338
				1942	'EFNA1'	1.53554	0.000111796	105376205	'LOC105376205'	-1.97139	0.0353197
				1947	'EFNB1'	2.03091	1.32315e-07	105376272	'LOC105376272'	2.86148	0.00716727
				1952	'CELSR2'	2.29078	0.00220099	105376941	'LOC105376941'	2.93829	3.49962e-10
				1954	'MEGF8'	1.65552	0.027263	105377094	'LOC105377094'	-4.93081	0.00592075
				1956	'EGFR'	1.36397	0.00088336	105377581	'LOC105377581'	1.53066	0.00986476
				200312	'RNF215'	1.38051	0.000263905	105377586	'LINC02365'	-2.52295	0.000813372
				2022	'ENG'	1.79534	0.00153008	105377667	'CHAER1'	-2.29159	0.0420959
				2028	'ENPEP'	1.92156	0.00252674	105377682	'LINC01932'	-1.81724	0.049872
				203100	'HTRA4'	2.8364	2.38796e-09	105377766	'LOC105377766'	-2.34039	0.0272356
				203197	'TMEM268'	0.668094	0.0496692	105377875	'LOC105377875'	2.019	0.0153711
				2049	'EPHB3'	2.01934	0.000198516	105378102	'LOC105378102'	-4.52109	0.000714796
				2065	'ERBB3'	1.43256	0.021471	105378106	'LOC105378106'	-5.52873	0.0252747
				2137	'EXTL3'	2.12944	0.00583424	105378145	'LOC105378145'	-2.91533	0.0260439
				2153	'F5'	2.04076	0.0497201	105378477	'LOC105378477'	-3.88159	0.00302421
				2195	'FAT1'	1.92724	4.55825e-06	105378626	'LOC105378626'	1.08345	0.0252959
				2196	'FAT2'	3.40664	0.00632273	105378690	'LOC105378690'	-1.85309	0.00061237
				219699	'UNC5B'	1.35971	0.0379574	105378732	'LINC01771'	-1.8677	0.0340482
				2199	'FBLN2'	2.67482	0.00756152	105378925	'LOC105378925'	-3.31086	0.00253255
				2200	'FBN1'	3.55892	3.71623e-05	105379168	'LOC105379168'	-2.67431	0.000854154
				220001	'VWCE'	3.2963	0.00746434	10542	'LAMTOR5'	-0.952265	0.0134772
				2201	'FBN2'	1.97603	0.00833214	10548	'TM9SF1'	1.27694	0.00653124
				221091	'LRRN4CL'	4.28464	0.0196701	10549	'PRDX4'	1.52239	0.0248255
				221496	'LEMD2'	0.826836	0.00716091	10568	'SLC34A2'	2.35463	0.0208241
				221935	'SDK1'	2.09257	0.00376789	10578	'GNLY'	-2.14892	0.0431179
				222643	'UNC5CL'	1.95191	0.0110544	10585	'POMT1'	1.09684	0.0421211
				2239	'GPC4'	2.59087	0.000784118	10618	'TGOLN2'	1.27114	0.0133307
				2257	'FGF12'	-2.12051	0.00791448	10630	'PDPN'	2.18111	0.0187105
				2260	'FGFR1'	2.17773	0.0233982	10653	'SPINT2'	1.56221	0.000213161
				2263	'FGFR2'	2.10391	0.000962137	1066	'CES1'	3.95776	0.000854154
				22795	'NID2'	3.07002	0.00583424	10661	'KLF1'	-2.88347	0.0183801
				22883	'CLSTN1'	2.00121	0.00131834	106614088	'MIR34AHG'	-1.38449	0.0363813
				22937	'SCAP'	1.08252	0.00583424	10663	'CXCR6'	1.34711	0.0189579
				22943	'DKK1'	3.92912	0.00192816	10675	'CSPG5'	2.44001	0.0335431
				23061	'TBC1D9B'	0.831365	0.00372129	10695	'CNPY3'	0.948192	0.0107048
				23065	'EMC1'	1.59844	0.0148824	107	'ADCY1'	2.26475	0.0460568
				23151	'GRAMD4'	1.00641	0.0366561	10785	'WDR4'	0.862551	0.0448922
				23164	'MPRIP'	0.882243	0.00708302	107984063	'LOC107984063'	-1.9664	0.0178307
				2317	'FLNB'	1.94692	0.00126711	107984118	'LOC107984118'	-2.5297	7.51286e-05
				23189	'KANK1'	0.966644	0.0254554	107984215	'LOC107984215'	-4.39529	0.00170569
				23193	'GANAB'	1.50044	0.0457904	107984322	'LOC107984322'	-2.64321	0.019952
				2321	'FLT1'	2.53218	3.67619e-05	107984449	'LOC107984449'	2.46443	0.0196029
				23224	'SYNE2'	0.639315	0.0415956	107984714	'LOC107984714'	-1.97433	0.00326451
				23231	'SEL1L3'	2.04571	0.00479616	107984895	'LOC107984895'	-1.46585	0.00869131
				23275	'POFUT2'	0.957296	0.0455191	107985064	'LOC107985064'	2.29743	0.0350169
				23324	'MAN2B2'	1.85854	0.0015896	107985282	'LOC107985282'	-2.19025	0.0427136
				2335	'FN1'	4.14575	5.83358e-05	107985342	'LOC107985342'	1.62377	0.0137253
				23363	'OBSL1'	0.936739	0.00970474	107985578	'NCF4-AS1'	-2.07099	0.0142168
				23370	'ARHGEF18'	0.890151	0.0269471	107985680	'LOC107985680'	-2.23376	0.000243437
				23385	'NCSTN'	1.351	0.0300438	107985701	'LOC107985701'	-3.30304	0.016286
				23403	'FBXO46'	0.901373	0.0202866	107985809	'LOC107985809'	-4.69347	0.0447718
				23509	'POFUT1'	1.02763	0.0442928	107985947	'LOC107985947'	-2.26143	0.0178307
				23513	'SCRIB'	1.18377	0.000671167	107985983	'LOC107985983'	-3.14741	0.00571884
				23569	'PADI4'	-3.82992	0.035649	107986370	'LOC107986370'	-3.45822	0.00165285
				23659	'PLA2G15'	1.539	0.0161686	107986561	'LOC107986561'	-3.97039	0.00746829
				23705	'CADM1'	1.84886	0.0254554	107986566	'LOC107986566'	-4.33799	0.00512433
				24147	'FJX1'	1.82152	0.000737745	107986768	'LOC107986768'	-2.72563	0.000352663
				245812	'CNPY4'	1.45683	0.0189541	107986779	'LOC107986779'	1.29174	0.0458662
				246184	'CDC26'	-1.46303	0.0293892	107986820	'LOC107986820'	-1.88327	0.00568606
				2517	'FUCA1'	0.975744	0.0089108	107986924	'LOC107986924'	-2.453	0.0150301
				2537	'IFI6'	1.56717	0.0351121	107987032	'LOC107987032'	-1.74698	0.0377198
				2548	'GAA'	1.43866	0.0279102	108	'ADCY2'	1.88826	0.0025473
				255743	'NPNT'	1.5612	0.00720913	10806	'SDCCAG8'	-0.661869	0.0106949
				25807	'RHBDD3'	0.746389	0.00361501	10857	'PGRMC1'	0.83716	0.0189646
				25829	'TMEM184B'	0.915157	0.0267527	108570035	'LINP1'	2.80281	0.0309312
				25859	'PART1'	-2.32943	0.0492019	10867	'TSPAN9'	1.70745	0.000530631
				25890	'ABI3BP'	3.69511	0.00282693	10875	'FGL2'	-2.40577	1.06464e-05
				25891	'PAMR1'	3.53554	8.6622e-06	10907	'TXNL4A'	-0.820477	0.0341508
				25966	'C2CD2'	0.744797	0.00561954	10913	'EDAR'	3.93757	0.00401651
				26	'AOC1'	2.72562	0.0129356	10954	'PDIA5'	1.73756	0.00378232
				26035	'GLCE'	1.02474	0.0168902	10956	'OS9'	1.3906	0.000816503
				26154	'ABCA12'	2.29814	0.0063437	10961	'ERP29'	1.00126	0.0021473
				26173	'INTS1'	0.888922	0.0474398	10975	'UQCR11'	-0.959939	0.00462433
				2619	'GAS1'	3.47685	0.00081796	10985	'GCN1'	0.638027	0.022228
				26229	'B3GAT3'	1.12107	7.63548e-06	10990	'LILRB5'	-2.39149	0.000665797
				26577	'PCOLCE2'	1.78391	0.00197065	10999	'SLC27A4'	1.05724	0.0304311
				2677	'GGCX'	1.12278	0.0089673	11001	'SLC27A2'	2.802	1.37847e-11
				26830	'RNU5D-1'	-5.91325	0.00494452	11009	'IL24'	-3.97844	0.025037
				2686	'GGT7'	1.2932	0.0478262	1103	'CHAT'	3.72739	0.0365794
				2697	'GJA1'	1.79997	0.0266773	11039	'GUSBP14'	-1.60658	0.0381333
				2702	'GJA5'	1.39742	0.0159894	11041	'B4GAT1'	1.78904	0.00212735
				27151	'CPAMD8'	1.30203	0.0202621	11052	'CPSF6'	-0.731662	0.0226859
				27173	'SLC39A1'	0.753053	0.0392115	11069	'RAPGEF4'	-2.42732	0.0216655
				27198	'HCAR1'	2.05569	0.0482141	110806273	'SLC5A4-AS1'	-3.89792	0.0331112
				2734	'GLG1'	1.54888	0.035649	110806285	'LINC02561'	-2.28724	0.017189
				27348	'TOR1B'	1.19198	0.00458316	11082	'ESM1'	-4.90176	3.25229e-08
				2799	'GNS'	1.01126	0.0101998	11095	'ADAMTS8'	2.64018	0.00309107
				280	'AMY2B'	-1.70076	0.0214293	11096	'ADAMTS5'	2.73306	0.0150301
				2804	'GOLGB1'	0.700942	0.040327	111	'ADCY5'	1.38684	0.0361277
				2817	'GPC1'	1.43233	0.0115791	11117	'EMILIN1'	2.51562	0.000455607
				285331	'CCDC66'	-1.22816	0.0121953	111216280	'LINC02577'	-3.00083	5.7441e-05
				285362	'SUMF1'	0.799062	0.0309208	11142	'PKIG'	-1.56673	0.00592075
				286133	'SCARA5'	4.84351	0.00607282	11153	'FICD'	1.69482	0.00466721
				286676	'ILDR1'	1.80757	0.0361173	11160	'ERLIN2'	1.48404	1.03084e-05
				2878	'GPX3'	1.8317	0.00129991	1117	'CHI3L2'	2.89082	0.00462181
				28965	'SLC27A6'	1.02995	0.0246521	11174	'ADAMTS6'	-2.44906	0.0016862
				29796	'UQCR10'	-0.902881	0.0401671	11190	'CEP250'	0.979057	0.00362531
				29927	'SEC61A1'	0.984823	0.00855036	112	'ADCY6'	1.27443	0.000275212
				29943	'PADI1'	3.18672	0.00301381	11211	'FZD10'	2.11971	8.35026e-05
				29954	'POMT2'	0.876436	0.0129442	112267864	'LOC112267864'	-4.36431	0.00568606
				3045	'HBD'	-4.74525	0.017251	112267871	'LOC112267871'	1.94728	0.000178907
				3074	'HEXB'	1.35757	5.85572e-06	112268134	'LOC112268134'	-1.30953	0.0267477
				30811	'HUNK'	1.82536	0.0464214	112268143	'LOC112268143'	0.904759	0.0095723
				3082	'HGF'	2.41467	0.0292162	112399	'EGLN3'	1.20182	0.0311779
				3099	'HK2'	2.69561	0.0342512	11247	'NXPH4'	2.37245	1.9285e-08
				3135	HLA-A'	2.9845	0.00912738	11253	'MAN1B1'	1.07267	0.0384786
				3290	'HSD11B1'	3.72925	0.0329658	112714	'TUBA3E'	3.04686	0.0325963
				330	'BIRC3'	-1.26286	0.0237809	11281	'POU6F2'	-2.00649	0.0197736
				3321	'IGSF3'	1.64933	0.0148612	11285	'B4GALT7'	0.90304	0.00504369
				3339	'HSPG2'	2.73044	0.0190827	113178	'SCAMP4'	1.05378	0.0349978
				334	'APLP2'	2.09382	0.000690032	113189	'CHST14'	2.08154	2.86134e-12
				3340	'NDST1'	1.12463	0.0467991	113235	'SLC46A1'	2.01213	3.96969e-12
				335	'APOA1'	5.73749	0.0293783	11326	'VSIG4'	-2.79032	7.28922e-06
				3360	'HTR4'	-5.18769	0.0168902	113278	'SLC52A3'	1.9013	0.00976652
				337873	'H2BC20P'	-1.00413	0.043062	11328	'FKBP9'	0.945279	0.0361843
				340706	'VWA2'	2.43569	0.0213438	1133	'CHRM5'	1.97122	0.00433336
				341640	'FREM2'	2.9374	0.000144281	11337	'GABARAP'	-1.19137	0.0112439
				344387	'CDKL4'	-2.68762	0.00715318	1138	'CHRNA5'	1.65579	0.0164821
				347	'APOD'	3.42379	0.0167717	1140	'CHRNB1'	1.5079	0.00013679
				347252	'IGFBPL1'	3.47778	0.0126061	114134	'SLC2A13'	0.966891	0.0388137
				3480	'IGF1R'	1.18906	0.021471	114548	'NLRP3'	-2.43598	0.000141781
				3482	'IGF2R'	1.94237	0.0457016	114614	'MIR155HG'	-2.40861	0.0413178
				3484	'IGFBP1'	6.18337	5.0758e-05	114769	'CARD16'	-1.46052	0.00147057
				3486	'IGFBP3'	3.26836	8.92969e-06	114795	'TMEM132B'	2.33449	0.000876598
				349667	'RTN4RL2'	4.11675	0.000483613	114824	'PNMA5'	4.58347	0.00845421
				351	'APP'	2.16843	0.00677602	114990	'VASN'	2.92073	2.84928e-06
				353322	'ANKRD37'	3.15083	0.0129356	115	'ADCY9'	1.38337	0.00144766
				3566	'IL4R'	1.02122	0.0178913	115201	'ATG4A'	-0.737543	0.0358093
				3588	'IL10RB'	0.971489	0.0030993	115209	'OMA1'	-1.41944	0.0451519
				3655	'ITGA6'	1.76038	0.0305986	115290	'FBXO17'	2.1728	0.016753
				3685	'ITGAV'	1.2893	0.00429207	115727	'RASGRP4'	-2.14074	0.0149557
				3691	'ITGB4'	2.03859	2.61591e-06	115891964	'MIR223HG'	-3.90956	0.000544603
				3693	'ITGB5'	1.95996	0.000155979	1163	'CKS1B'	-0.989891	0.00203855
				374378	'GALNT18'	1.48554	0.0140793	116447	'TOP1MT'	0.963636	0.0470472
				3755	'KCNG1'	1.12195	0.00917436	116535	'MRGPRF'	2.6023	0.0059857
				3783	'KCNN4'	1.1465	0.0308757	116540	'MRPL53'	-0.891484	0.041171
				3860	'KRT13'	-4.55204	0.0464214	116541	'MRPL54'	-0.901502	0.0376386
				387066	'SNHG5'	-1.37671	0.000991363	116933	'CLRN1-AS1'	-2.88202	0.000862487
				388650	'DIPK1A'	1.07303	0.0323707	117581	'TWIST2'	2.38627	0.036727
				3895	'KTN1'	0.714828	0.042286	1176	'AP3S1'	-1.46854	0.000306689
				389813	'AJM1'	1.17973	0.039734	1184	'CLCN5'	0.934625	0.00477543
				3904	'LAIR2'	3.04174	0.0293892	118429	'ANTXR2'	1.62878	0.00289946
				3909	'LAMA3'	2.32854	0.0287886	118430	'MUCL1'	-2.87859	0.0316918
				391059	'FRRS1'	1.48972	0.0303735	12	'SERPINA3'	4.76306	9.32108e-08
				3911	'LAMA5'	2.8253	2.35796e-06	120071	'LARGE2'	2.619	2.54052e-08
				3912	'LAMB1'	2.19213	0.0121953	1201	'CLN3'	1.03084	0.00617291
				3915	'LAMC1'	2.35564	9.32214e-05	120224	'TMEM45B'	1.70716	0.00158472
				3952	'LEP'	3.89257	0.000206813	1203	'CLN5'	1.06817	0.00294345
				3959	'LGALS3BP'	2.75181	0.00153008	122651	'RNASE11'	-3.2985	1.1045e-06
				399665	'FAM102A'	0.882969	0.00814932	123099	'DEGS2'	1.9307	0.0451519
				399706	'LINC00200'	-2.16868	0.0240786	123591	'TMEM266'	1.22177	0.0112179
				399909	'PCNX3'	1.168	0.0211796	1244	'ABCC2'	1.48843	0.022509
				400451	'FAM174B'	1.56874	0.0254554	124535	'HSF5'	-1.73298	0.0471864
				4008	'LMO7'	1.01999	0.00358946	124565	'SLC38A10'	1.3005	0.0109494
				401089	'FOXL2NB'	4.35186	0.0270745	124790	'HEXIM2'	0.932441	0.0387543
				401397	'SMIM30'	-1.13841	0.0189541	124801	'LSM12'	-0.997044	0.0281128
				4016	'LOXL1'	2.24282	0.00275926	124935	'SLC43A2'	1.78865	0.00479635
				4035	'LRP1'	3.07993	9.25873e-06	124944	'C17orf49'	-0.730805	0.0477695
				4036	'LRP2'	3.60985	1.32033e-05	124989	'EFCAB13'	-1.37723	0.020212
				4038	'LRP4'	2.17436	7.00516e-05	126328	'NDUFA11'	-0.703991	0.0383605
				4041	'LRP5'	1.96475	0.00139637	126353	'MISP'	1.14866	0.0109976
				4043	'LRPAP1'	1.48208	3.8742e-06	126393	'HSPB6'	2.33666	0.0116595
				4051	'CYP4F3'	-4.27151	0.038249	126433	'FBXO27'	1.49665	0.0212607
				4052	'LTBP1'	1.7579	0.0320418	126792	'B3GALT6'	0.941423	0.0330291
				4059	'BCAM'	2.45428	0.000825679	1268	'CNR1'	2.32262	0.0385947
				4060	'LUM'	4.50695	0.00833214	126917	'IFFO2'	0.733784	0.0368254
				4070	'TACSTD2'	2.0533	0.00129797	126969	'SLC44A3'	1.05338	0.0415613
				4129	'MAOB'	2.83066	0.00225123	127435	'PODN'	2.78478	0.000816503
				4239	'MFAP4'	3.25453	0.0174595	127602	'DNAH14'	-1.26224	0.0105184
				4247	'MGAT2'	1.32945	0.0322051	1277	'COL1A1'	2.13216	4.79291e-05
				4248	'MGAT3'	1.78098	0.000309155	1278	'COL1A2'	2.33371	0.000211617
				430	'ASCL2'	2.71541	0.00529576	1281	'COL3A1'	2.87877	1.38054e-05
				4311	'MME'	1.7618	3.47025e-05	1287	'COL4A5'	2.36758	0.00061998
				4313	'MMP2'	2.97343	0.00912738	1288	'COL4A6'	3.83286	1.17323e-05
				4323	'MMP14'	2.35911	2.88293e-05	128869	'PIGU'	1.29705	0.000933768
				4324	'MMP15'	2.08503	8.74233e-06	1289	'COL5A1'	2.9328	3.82017e-10
				4327	'MMP19'	1.81882	0.0350554	1290	'COL5A2'	2.51698	0.000105361
				4353	'MPO'	-7.07011	0.0269471	1291	'COL6A1'	2.20257	0.00318884
				444	'ASPH'	1.16348	0.0432063	1292	'COL6A2'	2.19165	0.000493087
				4627	'MYH9'	0.929684	0.0054421	1293	'COL6A3'	3.0677	2.03217e-05
				4648	'MYO7B'	1.95524	0.0126022	1295	'COL8A1'	-2.71427	0.0165102
				4650	'MYO9B'	0.879226	0.0106277	13	'AADAC'	3.54009	0.0062294
				4668	'NAGA'	1.28492	0.00396256	1306	'COL15A1'	2.07649	0.024664
				4669	'NAGLU'	1.44489	0.0285931	1307	'COL16A1'	1.53699	0.0147056
				4693	'NDP'	4.23171	0.00253569	1308	'COL17A1'	2.78924	8.93157e-08
				4710	'NDUFB4'	-0.879503	0.00945982	1311	'COMP'	2.41621	0.0330291
				4779	'NFE2L1'	1.1626	0.0192461	131544	'CRYBG3'	1.00777	0.00128792
				4784	'NFIX'	-1.78796	0.0287886	131578	'LRRC15'	2.48989	0.0398969
				4843	'NOS2'	2.40424	0.00453153	132014	'IL17RE'	1.5643	0.0253785
				4854	'NOTCH3'	2.62724	7.15702e-08	1327	'COX4I1'	-1.10293	0.00103727
				488	'ATP2A2'	1.35681	0.00235862	133383	'SETD9'	-1.61988	0.00700967
				5025	'P2RX4'	1.01476	0.0169972	133584	'EGFLAM'	3.03573	0.000923198
				5033	'P4HA1'	1.394	0.0139165	1337	'COX6A1'	-1.00316	0.0337945
				5034	'P4HB'	1.61167	8.57177e-05	1347	'COX7A2'	-1.03573	0.000521785
				5046	'PCSK6'	2.4255	0.00100985	1349	'COX7B'	-0.721792	0.012292
				50848	'F11R'	1.23074	0.0199276	1362	'CPD'	1.45975	0.0016194
				51092	'SIDT2'	1.14484	0.0246521	136227	'COL26A1'	3.76917	8.85088e-05
				51101	'ZC2HC1A'	-1.09011	0.0323707	137075	'CLDN23'	1.04928	0.0397835
				51150	'SDF4'	1.02126	0.034747	1371	'CPOX'	0.80576	0.0179753
				51172	'NAGPA'	1.39658	0.0354713	138050	'HGSNAT'	1.25865	4.77857e-05
				5118	'PCOLCE'	3.01737	0.00412342	1388	'ATF6B'	1.18137	0.00111632
				51268	'PIPOX'	2.40662	0.0412815	1390	'CREM'	-0.911906	0.00774811
				51280	'GOLM1'	1.22425	0.000162319	139728	'PNCK'	1.66421	0.000115529
				51337	'THEM6'	1.39739	0.0366561	140	'ADORA3'	-2.8857	0.000306689
				51368	'TEX264'	0.775443	0.018585	140469	'MYO3B'	-1.86086	0.0373192
				51411	'BIN2'	1.28649	0.0392115	140700	'SAMD10'	0.985722	0.00448736
				51427	'ZNF107'	-1.24028	0.0202477	140707	'BRI3BP'	1.36529	0.00126326
				51435	'SCARA3'	1.65312	0.00187843	140710	'SOGA1'	0.823645	0.0271247
				51449	'PCYOX1'	1.19868	0.0211796	140738	'TMEM37'	2.85207	0.00211992
				5159	'PDGFRB'	2.33558	0.0102954	140739	'UBE2F'	-0.854619	0.0139903
				51599	'LSR'	1.71945	0.00367894	140885	'SIRPA'	1.08253	0.0183418
				5167	'ENPP1'	2.45283	0.0157102	142	'PARP1'	0.963909	0.0227322
				5176	'SERPINF1'	2.17408	0.00730444	144245	'ALG10B'	1.54814	0.00119146
				5212	'VIT'	2.27599	0.0249086	144363	'ETFRF1'	-1.16365	0.0148004
				5270	'SERPINE2'	2.89112	0.00868381	1444	'CSHL1'	-2.47442	0.0189646
				53335	'BCL11A'	-4.23338	0.0262201	145501	'ISM2'	1.69254	0.0140838
				5339	'PLEC'	1.7544	0.00495104	145694	'KIF23-AS1'	1.462	0.0260849
				5351	'PLOD1'	1.88544	0.0102098	145741	'C2CD4A'	3.40531	0.0096441
				5361	'PLXNA1'	2.11695	4.22067e-05	146	'ADRA1D'	-3.53622	0.00474389
				5364	'PLXNB1'	1.80595	9.37895e-05	1460	'CSNK2B'	-0.85291	0.0189541
				540	'ATP7B'	1.46926	0.0427975	1462	'VCAN'	3.628	1.98306e-05
				5480	'PPIC'	0.855637	0.0445621	146223	'CMTM4'	0.84833	0.00151669
				54867	'TMEM214'	0.872562	0.0343463	146395	'GSG1L'	3.24228	0.00091486
				54910	'SEMA4C'	2.12835	2.91661e-06	1464	'CSPG4'	2.48834	0.000462447
				552891	'DNAJC25-GNG10'	3.23899	0.0440837	146439	'BICDL2'	0.819477	0.0486432
				55357	'TBC1D2'	0.719764	0.0366515	1469	'CST1'	3.84762	0.0155176
				55366	'LGR4'	1.07632	0.023611	1470	'CST2'	4.41857	0.000389353
				55505	'NOP10'	-0.838211	0.0439789	147111	'NOTUM'	1.71324	0.0128442
				5553	'PRG2'	3.12719	0.0074588	147495	'APCDD1'	2.12456	0.0063735
				55599	'RNPC3'	-1.33536	0.0168902	147991	'DPY19L3'	0.996487	0.0113403
				55654	'TMEM127'	0.824004	0.035649	148867	'SLC30A7'	0.849269	0.0421591
				55714	'TENM3'	1.86048	0.00187843	149461	'CLDN19'	1.90397	9.98244e-06
				55741	'EDEM2'	0.888049	0.0152949	150	'ADRA2A'	2.30089	0.00652492
				55843	'ARHGAP15'	-2.60669	0.0188505	1501	'CTNND2'	1.89894	0.00373011
				55863	'TMEM126B'	-0.987645	0.0203636	150372	'NFAM1'	-3.06147	0.00091486
				55867	'SLC22A11'	1.81373	0.0406375	150696	'PROM2'	1.96392	2.84928e-06
				55959	'SULF2'	2.36535	0.0415308	151	'ADRA2B'	1.72973	0.000365114
				56098	'PCDHGC4'	2.4542	0.0254554	151050	'KANSL1L'	-1.08621	0.0184392
				56241	'SUSD2'	1.67603	0.00677379	1513	'CTSK'	3.53844	0.000462661
				56243	'KIAA1217'	1.38248	0.0156654	151306	'GPBAR1'	2.26538	0.0234987
				56262	'LRRC8A'	1.46721	0.00677379	1514	'CTSL'	1.85873	0.000639293
				5652	'PRSS8'	2.11164	0.00868381	151449	'GDF7'	1.9473	0.0212315
				5654	'HTRA1'	1.68138	0.023611	1515	'CTSV'	3.17861	4.04277e-13
				56660	'KCNK12'	3.36423	0.0025363	151742	'PPM1L'	1.44291	0.00128609
				5676	'PSG7'	-3.51641	0.00487079	151790	'WDR49'	-1.93304	0.0346087
				56924	'PAK6'	1.61478	0.0395105	152	'ADRA2C'	1.82669	0.0251789
				57124	'CD248'	4.47103	0.000196609	152189	'CMTM8'	1.24158	9.05796e-05
				57142	'RTN4'	1.07226	0.0189541	1523	'CUX1'	0.812357	0.0126384
				57161	'PELI2'	-2.21953	0.0336663	153129	'SLC38A9'	1.52417	0.000303631
				57168	'ASPHD2'	3.11091	0.00714379	153478	'PLEKHG4B'	1.13913	0.0309111
				5730	'PTGDS'	3.26509	0.00742545	153562	'MARVELD2'	0.94429	0.0340135
				57333	'RCN3'	2.23386	0.0464214	153579	'BTNL9'	3.03648	0.00032177
				57415	'C3orf14'	-1.16322	0.0213438	154091	'SLC2A12'	2.20451	6.42808e-07
				57419	'SLC24A3'	1.61454	0.0083437	1543	'CYP1A1'	4.44493	0.021697
				57462	'MYORG'	1.70231	0.00249854	1545	'CYP1B1'	2.30291	0.0231599
				57479	'PRR12'	0.902151	0.0379256	155	'ADRB3'	3.81021	0.00293224
				5754	'PTK7'	2.43158	0.00139637	155066	'ATP6V0E2'	0.862579	0.0310169
				57549	'IGSF9'	1.38791	0.0221449	157285	'PRAG1'	0.917795	0.0242193
				57553	'MICAL3'	1.59372	5.73851e-05	1573	'CYP2J2'	2.55709	1.87423e-15
				57613	'FAM234B'	1.11154	0.00132508	157310	'PEBP4'	-1.99469	0.0483653
				57619	'SHROOM3'	2.06373	0.00253569	157506	'RDH10'	1.26851	0.0268213
				57648	'KIAA1522'	0.9138	0.0184095	157697	'ERICH1'	-0.848318	0.0437898
				57666	'FBRSL1'	0.79385	0.0266773	158158	'RASEF'	1.50994	0.0389322
				5768	'QSOX1'	2.42462	0.0125837	1591	'CYP24A1'	2.50404	0.0192613
				57719	'ANO8'	1.51605	0.000804029	1592	'CYP26A1'	1.79071	0.00836042
				57720	'GPR107'	0.852726	0.012599	1600	'DAB1'	-1.76081	0.0155933
				5792	'PTPRF'	2.12412	0.00192816	160364	'CLEC12A'	-3.02816	0.00678332
				5793	'PTPRG'	1.31861	0.0220238	1604	'CD55'	0.877895	0.0447718
				5802	'PTPRS'	3.00444	0.0401671	1605	'DAG1'	2.0347	1.69665e-10
				5818	'NECTIN1'	1.56191	0.000881002	160897	'GPR180'	0.898614	0.0255535
				5819	'NECTIN2'	1.36643	0.0249086	161176	'SYNE3'	1.08757	2.42363e-05
				5832	'ALDH18A1'	1.03196	0.00187843	161291	'TMEM30B'	1.40451	0.000233182
				58483	'LINC00474'	-1.46716	0.032279	162073	'ITPRIPL2'	0.964914	0.00334991
				59272	'ACE2'	2.24707	0.00698189	162387	'MFSD6L'	1.68373	0.0419253
				59341	'TRPV4'	1.24628	0.00142907	162427	'RETREG3'	1.05209	6.97206e-06
				5947	'RBP1'	3.24236	0.00472316	1634	'DCN'	3.93819	2.36082e-05
				5950	'RBP4'	3.47892	0.00163146	163732	'CITED4'	-1.83504	0.00653124
				60312	'AFAP1'	1.70306	0.00182153	163782	'KANK4'	1.10598	0.0120192
				60675	'PROK2'	-6.23156	0.0207208	1649	'DDIT3'	-1.27538	0.000378906
				6207	'RPS13'	-1.31372	0.0402587	165	'AEBP1'	3.50915	2.20198e-06
				6232	'RPS27'	-0.991674	0.0302612	1650	'DDOST'	1.21899	0.00221541
				6235	'RPS29'	-1.20756	0.00479616	165679	'SPTSSB'	-2.94309	0.024204
				6236	'RRAD'	2.31439	0.0439083	166336	'PRICKLE2'	1.98968	0.0246065
				6238	'RRBP1'	1.88463	1.68554e-06	166647	'ADGRA3'	1.78951	2.16884e-09
				6272	'SORT1'	0.905452	0.00912738	1668	'DEFA3'	-6.30932	0.0418047
				6385	'SDC4'	1.37909	0.0023461	1675	'CFD'	2.46232	0.00212474
				6405	'SEMA3F'	1.34558	0.00494085	169200	'TMEM64'	1.03617	0.0447718
				64063	'PRSS22'	2.26502	3.01881e-06	170425	'LINC00858'	-1.06564	0.0143392
				64129	'TINAGL1'	1.39329	0.0199276	170689	'ADAMTS15'	3.23298	0.000103282
				64132	'XYLT2'	2.02056	0.00414909	171019	'ADAMTS19'	2.21502	1.23839e-06
				641364	'SLC7A11-AS1'	-2.11447	0.00168062	171568	'POLR3H'	0.698994	0.00272627
				64175	'P3H1'	2.57672	0.000881002	1718	'DHCR24'	2.55108	1.87423e-15
				6422	'SFRP1'	3.04037	0.00115239	1729	'DIAPH1'	0.943468	0.0225634
				64222	'TOR3A'	0.979855	0.0427975	1734	'DIO2'	1.4323	2.31613e-05
				64388	'GREM2'	1.50855	0.00654796	1748	'DLX4'	-1.27884	0.0113089
				64409	'GALNT17'	4.94246	0.0312695	175	'AGA'	1.27997	0.0281895
				6448	'SGSH'	1.34203	0.0489211	176	'ACAN'	2.90649	0.0299784
				646424	'SPINK8'	-4.61078	0.047698	1777	'DNASE2'	1.19647	0.0110017
				64699	'TMPRSS3'	-2.90271	0.0059755	1778	'DYNC1H1'	0.920994	0.0255898
				64856	'VWA1'	1.57929	9.62851e-09	1803	'DPP4'	2.13826	1.80943e-05
				64866	'CDCP1'	1.81967	5.5444e-09	1804	'DPP6'	2.41215	0.0164429
				64901	'RANBP17'	-1.44017	0.0318384	1805	'DPT'	2.61893	0.00319342
				65009	'NDRG4'	-2.17081	0.0203636	1824	'DSC2'	1.69966	6.87038e-12
				6508	'SLC4A3'	1.33658	0.0262201	1825	'DSC3'	2.39061	1.33774e-13
				6511	'SLC1A6'	3.77773	0.000848714	1826	'DSCAM'	1.96156	1.66587e-05
				6513	'SLC2A1'	1.54364	0.000306892	1827	'RCAN1'	-0.94361	0.0309111
				65268	'WNK2'	1.50313	0.000155979	1829	'DSG2'	1.72652	5.35425e-11
				653188	'GUSBP3'	-1.40801	0.0214293	1832	'DSP'	2.09031	8.20751e-07
				6532	'SLC6A4'	1.55619	1.65723e-05	1833	'EPYC'	4.80393	4.026e-05
				655	'BMP7'	1.49439	0.0144974	1836	'SLC26A2'	1.75749	0.0304113
				6573	'SLC19A1'	1.8236	0.00243442	185	'AGTR1'	2.32696	0.0246041
				6584	'SLC22A5'	0.823261	0.0246521	19	'ABCA1'	1.1003	0.0416289
				6649	'SOD3'	2.18003	0.000271439	1902	'LPAR1'	2.06327	0.0416896
				6692	'SPINT1'	2.09722	0.000144281	1903	'S1PR3'	1.65405	0.0132854
				6714	'SRC'	0.848034	0.0361173	1906	'EDN1'	-2.77705	0.000828847
				6734	'SRPRA'	0.798987	0.0441468	1909	'EDNRA'	2.39922	0.0111374
				6768	'ST14'	2.28239	6.77343e-06	1910	'EDNRB'	1.96276	2.27743e-07
				6781	'STC1'	3.36052	0.000629645	1933	'EEF1B2'	-0.738231	0.000751934
				6786	'STIM1'	1.24074	0.0145569	1942	'EFNA1'	1.38486	0.0128676
				6836	'SURF4'	0.839953	0.021402	1947	'EFNB1'	1.70623	0.000233237
				7046	'TGFBR1'	1.03411	0.0263476	1952	'CELSR2'	1.58348	4.30026e-05
				7070	'THY1'	2.99873	0.035649	1956	'EGFR'	2.04223	5.10457e-08
				7078	'TIMP3'	2.67991	0.00118251	196394	'AMN1'	-1.24392	0.0211141
				715	'C1R'	3.49676	0.00113907	196463	'PLBD2'	1.37092	0.0133531
				7162	'TPBG'	1.75672	0.00038189	196527	'ANO6'	1.36264	4.82208e-05
				7184	'HSP90B1'	1.04522	0.0467991	196740	'VSTM4'	2.18671	0.0222667
				727957	'MROH1'	0.842439	0.0136984	1974	'EIF4A2'	-0.906784	0.0441102
				728233	'PI4KAP1'	1.57512	0.00289848	199746	'U2AF1L4'	-1.14822	0.0265906
				728358	'DEFA1B'	-9.06575	0.000737745	199953	'TMEM201'	1.27362	0.00388199
				7355	'SLC35A2'	1.05546	0.0425977	2001	'ELF5'	1.77248	0.0432949
				7373	'COL14A1'	3.16146	0.00207275	200312	'RNF215'	1.05019	0.00882355
				7381	'UQCRB'	-1.11473	0.0205027	201266	'SLC39A11'	0.998368	0.0453668
				7414	'VCL'	0.692806	0.0343144	201283	'AMZ2P1'	-1.1531	0.0241265
				7436	'VLDLR'	1.87011	0.00226974	201501	'ZBTB7C'	1.13833	0.0171851
				7466	'WFS1'	1.5861	0.00605299	2028	'ENPEP'	3.29835	9.10429e-13
				7490	'WT1'	2.9408	0.00917436	2030	'SLC29A1'	1.90216	8.85504e-06
				771	'CA12'	3.11807	0.0113291	203100	'HTRA4'	1.88028	0.0211786
				7739	'ZNF185'	1.02567	0.0224302	203447	'NRK'	0.980887	0.0410466
				780	'DDR1'	1.31104	0.0473132	203859	'ANO5'	-2.05211	0.0369772
				79008	'SLX1B'	-21.5712	7.15702e-08	2039	'DMTN'	-2.18917	0.00715439
				79026	'AHNAK'	2.2879	5.76655e-07	204010	'RPSAP52'	-5.51732	0.00865663
				79073	'TMEM109'	0.9934	0.00937112	2042	'EPHA3'	2.49361	0.0222667
				7922	'SLC39A7'	0.920362	0.0272912	2049	'EPHB3'	1.77384	3.17175e-05
				79581	'SLC52A2'	1.54279	8.57177e-05	204962	'SLC44A5'	1.24124	0.0155933
				79586	'CHPF'	1.98636	7.32721e-06	2050	'EPHB4'	1.28691	0.00448736
				79594	'MUL1'	1.00938	0.0102702	2055	'CLN8'	0.730246	0.0118353
				79695	'GALNT12'	1.56358	0.0116011	2065	'ERBB3'	1.55042	2.67075e-06
				79701	'OGFOD3'	0.93657	0.0192461	2066	'ERBB4'	1.96584	0.0151092
				79705	'LRRK1'	0.894995	0.0267527	2069	'EREG'	-4.10269	0.0077895
				79791	'FBXO31'	0.826159	0.0320945	2081	'ERN1'	1.01035	0.0426494
				79804	'HAND2-AS1'	3.34192	0.00704687	2132	'EXT2'	1.55126	5.10944e-05
				79827	'CLMP'	2.28848	0.000317947	2135	'EXTL2'	1.34782	0.00035502
				79867	'TCTN2'	1.60902	0.0123407	2137	'EXTL3'	1.611	0.000341084
				79883	'PODNL1'	3.3904	0.0320945	214	'ALCAM'	-1.62024	0.0248256
				79932	'KIAA0319L'	1.08176	0.00925522	2152	'F3'	2.98985	0.000665797
				79971	'WLS'	1.94399	0.0425977	2153	'F5'	3.51955	2.35288e-19
				80144	'FRAS1'	3.09814	2.49131e-05	2159	'F10'	3.28657	0.000834064
				80318	'GKAP1'	-1.31492	0.0304284	2161	'F12'	2.34751	0.0282628
				80381	'CD276'	1.66383	0.0144299	2181	'ACSL3'	0.900105	0.0139903
				80728	'ARHGAP39'	1.117	0.000114367	219333	'USP12'	-0.811157	0.0466855
				80760	'ITIH5'	1.53796	6.11838e-05	2195	'FAT1'	1.71348	0.000306689
				8091	'HMGA2'	-4.2345	0.0148824	219743	'TYSND1'	0.722797	0.0149557
				81031	'SLC2A10'	2.15811	0.0492019	219899	'TBCEL'	-0.921686	0.000854154
				81035	'COLEC12'	1.42886	0.000111049	2199	'FBLN2'	2.56803	0.000819344
				811	'CALR'	1.06893	0.0102098	219972	'MPEG1'	-2.19125	0.00916747
				81562	'LMAN2L'	1.07543	0.0152369	2200	'FBN1'	2.84882	1.62345e-06
				81618	'ITM2C'	2.14578	0.00142907	220001	'VWCE'	1.68557	3.33247e-06
				8165	'AKAP1'	1.38857	0.0307831	2201	'FBN2'	2.10646	1.45572e-11
				81689	'ISCA1'	-0.665095	0.0477171	2204	'FCAR'	-5.3263	0.00844227
				8313	'AXIN2'	0.997178	0.0296542	2206	'MS4A2'	2.31568	0.0468
				83481	'EPPK1'	1.41803	0.0133119	2207	'FCER1G'	-2.00361	0.0202168
				83716	'CRISPLD2'	2.61726	0.00609635	220729	'LOC220729'	-0.941818	0.0139445
				83985	'SPNS1'	0.988371	0.0102702	221091	'LRRN4CL'	4.07276	1.90754e-07
				83986	'FAM234A'	1.51124	0.000198516	221458	'KIF6'	-2.25939	0.0197736
				83999	'KREMEN1'	1.36785	0.0297886	221477	'C6orf89'	1.12702	0.00302421
				84129	'ACAD11'	1.41827	0.011449	221496	'LEMD2'	1.0229	9.23264e-05
				84133	'ZNRF3'	1.04678	0.0439083	221935	'SDK1'	2.56235	1.17356e-06
				84171	'LOXL4'	2.92499	0.000305937	221937	'FOXK1'	0.909672	0.0228643
				84281	'C2orf88'	-1.62095	0.0453869	222171	'PRR15'	1.86383	0.0213058
				8437	'RASAL1'	1.4163	0.0174595	2239	'GPC4'	2.06802	0.00047968
				8455	'ATRN'	1.41428	0.0188505	2242	'FES'	-1.06748	0.000254835
				84629	'TNRC18'	1.20149	0.00430798	2243	'FGA'	3.80927	0.000126052
				84726	'PRRC2B'	0.991027	0.00986563	2244	'FGB'	3.49937	9.34305e-05
				8492	'PRSS12'	1.66902	0.045816	2255	'FGF10'	2.74912	0.0315484
				84988	'PPP1R16A'	1.01144	0.00307841	2257	'FGF12'	-2.41206	0.000819344
				85409	'NKD2'	3.13699	0.022214	2260	'FGFR1'	1.20495	0.0093553
				85442	'KNDC1'	3.6862	0.00458316	2263	'FGFR2'	2.67565	8.61931e-13
				8560	'DEGS1'	1.17977	0.0211796	2266	'FGG'	4.35822	8.83703e-07
				8614	'STC2'	1.84455	8.57177e-05	22795	'NID2'	2.35636	0.0283292
				871	'SERPINH1'	1.62195	0.014651	22798	'LAMB4'	2.09319	0.00455707
				8720	'MBTPS1'	0.995489	0.0293151	2280	'FKBP1A'	-1.06255	0.000665797
				8728	'ADAM19'	1.68554	0.00912738	22826	'DNAJC8'	-0.687426	0.0330291
				8754	'ADAM9'	1.47327	0.00020937	22836	'RHOBTB3'	-1.45589	0.0463709
				8788	'DLK1'	2.89447	0.0145897	22845	'DOLK'	1.13859	0.0252959
				8826	'IQGAP1'	0.873812	0.0392654	22883	'CLSTN1'	1.53936	0.00283362
				8828	'NRP2'	1.80696	0.00268355	22891	'ZNF365'	-2.82532	0.00304117
				8829	'NRP1'	1.65151	0.00434293	22921	'MSRB2'	-0.854948	0.0480256
				8854	'ALDH1A2'	3.57333	0.0139165	22925	'PLA2R1'	1.98066	1.23839e-06
				8857	'FCGBP'	4.24226	8.74233e-06	22937	'SCAP'	1.10065	0.000368846
				8985	'PLOD3'	1.89697	0.0267527	22943	'DKK1'	3.22025	0.00118284
				89958	'SAPCD2'	1.50599	0.00996835	22984	'PDCD11'	0.83083	0.00228142
				90019	'SYT8'	2.64572	0.0175503	23024	'PDZRN3'	2.08342	0.0128442
				90231	'KIAA2013'	1.19999	0.0258525	23052	'ENDOD1'	1.14627	0.0366571
				9037	'SEMA5A'	2.84464	0.00742545	23061	'TBC1D9B'	0.683853	0.0138509
				9066	'SYT7'	1.37159	8.57177e-05	23065	'EMC1'	1.44503	0.000577555
				90701	'SEC11C'	-1.67533	0.0441468	23070	'CMTR1'	0.684726	0.0492421
				91653	'BOC'	1.93344	0.0342512	23072	'HECW1'	2.57399	0.0248271
				91851	'CHRDL1'	4.83058	0.0167717	23082	'PPRC1'	0.794828	0.045098
				92235	'STYXL2'	2.09513	0.00192816	23085	'ERC1'	0.723925	0.0442921
				92293	'TMEM132C'	5.28575	0.00848348	23114	'NFASC'	3.06322	3.27649e-05
				92305	'TMEM129'	0.974851	0.0295943	23119	'HIC2'	0.860519	0.0330291
				9241	'NOG'	3.56892	5.06505e-05	23141	'ANKLE2'	0.912013	0.0418047
				9244	'CRLF1'	3.12957	0.00434293	23151	'GRAMD4'	0.904393	0.00533546
				9289	'ADGRG1'	1.8493	0.00632273	23155	'CLCC1'	1.3081	0.00272147
				93185	'IGSF8'	1.53636	0.0332778	23164	'MPRIP'	0.763295	0.00157944
				933	'CD22'	2.84173	0.0434352	23166	'STAB1'	-1.9385	0.00183491
				9355	'LHX2'	3.20068	0.0105992	23169	'SLC35D1'	1.61511	0.0212652
				9394	'HS6ST1'	1.22707	0.0357154	23184	'MESD'	0.848169	0.0475832
				946	'SIGLEC6'	1.74322	0.0361173	23189	'KANK1'	1.35187	7.23805e-05
				9464	'HAND2'	3.39802	0.00275926	23193	'GANAB'	1.35405	0.00248547
				9510	'ADAMTS1'	2.07522	0.027263	23197	'FAF2'	0.874711	0.0492707
				9543	'IGDCC3'	1.51534	0.00928008	2321	'FLT1'	2.49169	0.00136509
				9547	'CXCL14'	3.19209	0.00131224	23224	'SYNE2'	0.780258	0.0354156
				955	'ENTPD6'	1.22194	0.0347015	23231	'SEL1L3'	2.20929	9.05781e-10
				9563	'H6PD'	1.58097	0.0253603	23237	'ARC'	2.27986	0.0359381
				9601	'PDIA4'	1.94394	0.000773338	23247	'KATNIP'	0.732946	0.0266753
				9603	'NFE2L3'	1.75612	0.0326618	2331	'FMOD'	3.16731	0.000182138
				9612	'NCOR2'	1.25604	0.0274473	23315	'SLC9A8'	0.888351	0.00853985
				9772	'TMEM94'	1.12406	0.0479723	23324	'MAN2B2'	1.41844	0.00593522
				9777	'TM9SF4'	1.0989	0.00524491	23333	'DPY19L1'	1.44599	0.0162456
				9828	'ARHGEF17'	1.073	0.00147032	2335	'FN1'	2.32008	0.00699043
				9922	'IQSEC1'	0.77322	0.0437178	23370	'ARHGEF18'	0.666148	0.00934987
				999	'CDH1'	2.09442	9.7956e-05	23376	'UFL1'	1.05378	0.0188112
				9993	'DGCR2'	1.60338	0.00264821	23385	'NCSTN'	1.34819	0.00573906
				URS00006048A6	'URS00006048A6'	-22.3601	1.98767e-08	23395	'LARS2'	1.21846	0.00115926
				URS00007744B5	'URS00007744B5'	21.7179	4.22552e-08	23403	'FBXO46'	0.819828	0.00330904
				URS000078127D	'URS000078127D'	-9.89828	0.00146709	23457	'ABCB9'	1.21358	0.00355355
				URS00008C10C4	'URS00008C10C4'	3.6174	0.023611	2346	'FOLH1'	-3.66818	0.00272702
				URS00009AEFAC	'URS00009AEFAC'	-6.32248	0.000122335	23466	'CBX6'	0.803742	0.00715439
				URS00009B0D2B	'URS00009B0D2B'	-23.7359	2.41473e-09	2350	'FOLR2'	-2.49656	0.000873683
				URS0000D576B2	'URS0000D576B2'	22.0101	2.40306e-08	23509	'POFUT1'	1.36332	0.00369211
				URS0000D577C7	'URS0000D577C7'	-1.7215	0.000157152	23513	'SCRIB'	0.783885	0.0428138
				URS0000D59671	'URS0000D59671'	-2.46271	0.020218	23516	'SLC39A14'	2.02182	0.0248078
				URS0000E16138	'URS0000E16138'	3.76485	0.0187114	23531	'MMD'	-1.84737	0.0190407
				URS0000E1C771	'URS0000E1C771'	21.1586	1.02688e-07	2357	'FPR1'	-1.62087	0.0406487
				URS0000E34CCB	'URS0000E34CCB'	-3.50686	2.91661e-06	2358	'FPR2'	-3.58436	0.0286266
				URS0000E94AB1	'URS0000E94AB1'	-5.69967	0.0286381	23581	'CASP14'	4.69136	0.0481598
				URS0000EF2E97	'URS0000EF2E97'	20.4647	3.49983e-07	23659	'PLA2G15'	1.25867	4.51327e-05
				URS00019B9A17	'URS00019B9A17'	-3.1563	0.0115245	23705	'CADM1'	2.56948	2.47949e-15
				URS0001BCDCEB	'URS0001BCDCEB'	-6.44266	0.0402587	23731	'TMEM245'	1.3563	0.000929833
				URS0001BCE1FF	'URS0001BCE1FF'	-5.95579	0.00179505	24145	'PANX1'	1.04225	0.00174726
				URS0001BD1FAB	'URS0001BD1FAB'	-2.46271	0.020218	24147	'FJX1'	1.91635	0.00016026
				URS0001BD21D2	'URS0001BD21D2'	-6.90901	1.00084e-05	24149	'ZNF318'	0.788619	0.000368682
				URS0001BD75A0	'URS0001BD75A0'	20.6565	2.56165e-07	245802	'MS4A6E'	-3.04687	0.0130025
				URS0001BD904F	'URS0001BD904F'	-3.78062	0.000140002	245812	'CNPY4'	1.41531	0.0112959
				URS0001BDFFBC	'URS0001BDFFBC'	-3.9918	0.0113291	246184	'CDC26'	-1.31955	0.000835492
				URS0001BE0AC6	'URS0001BE0AC6'	5.6736	0.00237472	246330	'PELI3'	1.02451	0.0322314
				URS0001BE28D3	'URS0001BE28D3'	-23.8639	2.38796e-09	2517	'FUCA1'	1.06004	0.00106332
				URS0001BE48F6	'URS0001BE48F6'	-2.81975	0.00218876	2526	'FUT4'	1.21318	0.0277349
				URS0001BE5623	'URS0001BE5623'	-6.58249	0.00535211	252839	'TMEM9'	1.38247	0.00506756
				URS0001BE7ABC	'URS0001BE7ABC'	4.65518	0.0441178	253152	'EPHX4'	-2.37634	0.0302392
				URS0001BECCE3	'URS0001BECCE3'	20.9845	1.34132e-07	253190	'SERHL2'	1.08903	0.0387543
				URS0001BF12D8	'URS0001BF12D8'	-5.75329	0.0054421	2537	'IFI6'	2.1262	1.14941e-06
				URS0001DB3E81	'URS0001DB3E81'	-2.76512	0.0203636	253782	'CERS6'	1.49642	0.0327883
				URS0002227629	'URS0002227629'	-4.68489	0.0366561	2542	'SLC37A4'	1.21497	0.00188477
				URS000225CC72	'URS000225CC72'	-2.78979	0.00536373	254359	'ZDHHC24'	0.823706	0.0268726
								2548	'GAA'	1.37411	0.00211992
								255130	'IGFBP7-AS1'	2.11136	0.027379
								2553	'GABPB1'	-0.76952	0.00647489
								255520	'ELMOD2'	0.993508	0.00885702
								255743	'NPNT'	1.67567	0.00445888
								255812	'SDHAP1'	-1.094	0.049872
								256643	'BCLAF3'	-1.13595	0.033767
								256691	'MAMDC2'	2.429	0.0265256
								257	'ALX3'	0.869583	0.0391874
								2570	'GABRR2'	-1.79721	0.0145237
								257364	'SNX33'	0.769211	0.0421211
								25758	'KIAA1549L'	-2.90911	0.000291077
								25789	'TMEM59L'	1.97551	0.0279795
								25797	'QPCT'	1.60938	0.0205336
								25805	'BAMBI'	1.86527	0.00217012
								25807	'RHBDD3'	0.872264	0.00115122
								25817	'TAFA5'	3.4642	0.00188477
								25819	'NOCT'	1.03576	0.0446184
								25840	'METTL7A'	2.04312	2.50446e-10
								25847	'ANAPC13'	-1.07811	0.00952762
								25849	'PARM1'	2.57553	0.0141938
								25853	'DCAF12'	-1.458	0.0273748
								25885	'POLR1A'	0.921758	0.00694857
								25890	'ABI3BP'	3.75904	2.35109e-05
								25891	'PAMR1'	3.30378	0.00020447
								2590	'GALNT2'	1.25976	0.00196466
								25912	'C1orf43'	-0.943464	0.00448381
								259307	'IL4I1'	-2.12774	0.0274921
								25966	'C2CD2'	0.86241	0.0284339
								25975	'EGFL6'	3.52808	9.76077e-05
								25979	'DHRS7B'	0.967079	0.0129434
								25987	'TSKU'	1.88265	0.00580584
								26	'AOC1'	2.10188	0.00094316
								26015	'RPAP1'	0.539215	0.0192613
								26020	'LRP10'	0.996479	0.0123371
								26022	'TMEM98'	1.99758	0.0195226
								26035	'GLCE'	1.1879	0.0310169
								26048	'ZNF500'	0.562944	0.0389655
								26123	'TCTN3'	1.41584	0.000247363
								26154	'ABCA12'	2.41855	1.57166e-08
								2619	'GAS1'	2.74997	0.0016489
								26225	'ARL5A'	-1.10618	0.0248255
								26229	'B3GAT3'	1.18444	0.000193949
								2623	'GATA1'	-2.17919	0.0406487
								26249	'KLHL3'	-1.07095	0.00718234
								26266	'SLC13A4'	1.41387	0.0404721
								2647	'BLOC1S1'	-0.933396	0.0486225
								26470	'SEZ6L2'	2.48437	0.0101176
								26504	'CNNM4'	1.55145	0.000161862
								26505	'CNNM3'	1.41073	4.72577e-05
								26577	'PCOLCE2'	2.17408	6.06948e-07
								2674	'GFRA1'	-2.70995	0.00448736
								2677	'GGCX'	1.35471	4.39674e-06
								2686	'GGT7'	1.59001	1.53481e-05
								2687	'GGT5'	3.40335	0.000197868
								2697	'GJA1'	3.1444	1.14941e-06
								2702	'GJA5'	2.04448	2.31121e-12
								27043	'PELP1'	0.716113	0.0116595
								27063	'ANKRD1'	-1.83993	0.032677
								27075	'TSPAN13'	1.23942	0.00255493
								27076	'LYPD3'	1.67055	0.0418047
								27122	'DKK3'	-2.23221	0.0236504
								27151	'CPAMD8'	1.39581	1.72727e-05
								2717	'GLA'	1.16664	0.0445413
								27173	'SLC39A1'	1.14078	5.12471e-07
								27198	'HCAR1'	1.75879	0.000225261
								2720	'GLB1'	1.63092	0.00327319
								27202	'C5AR2'	-2.82627	0.000529426
								27242	'TNFRSF21'	1.66894	0.00157722
								27254	'CSDC2'	2.53919	0.0467497
								2731	'GLDC'	2.05864	8.83703e-07
								27315	'PGAP2'	1.005	0.0188417
								2734	'GLG1'	1.48307	0.00297754
								27348	'TOR1B'	1.17916	0.00898467
								2736	'GLI2'	2.08692	0.0140756
								2743	'GLRB'	2.45167	0.00157944
								27433	'TOR2A'	0.852749	0.00159361
								2775	'GNAO1'	2.99598	0.000363812
								2799	'GNS'	1.40001	0.00284967
								280	'AMY2B'	-1.53827	0.000184167
								2804	'GOLGB1'	0.932383	0.0222511
								2817	'GPC1'	1.62935	1.96713e-10
								283131	'NEAT1'	-1.64779	0.000872203
								283298	'OLFML1'	2.02288	0.0313229
								283303	'MRGPRG-AS1'	-4.79676	0.046317
								283383	'ADGRD1'	3.16374	1.25172e-05
								283464	'GXYLT1'	0.97422	0.00474093
								283659	'PRTG'	2.19224	0.000100825
								283869	'NPW'	3.35012	0.00348854
								284217	'LAMA1'	2.26765	5.51229e-05
								284252	'KCTD1'	-0.963642	0.0161915
								284551	'LINC01226'	-1.91143	0.00874859
								284593	'FAM41C'	1.56005	0.0387293
								284613	'CYB561D1'	0.951928	0.00180855
								284802	'FRG1BP'	0.748547	0.00777347
								284835	'LINC00323'	-5.4649	0.00305361
								2850	'GPR27'	1.83603	0.000228351
								285286	'LINC00877'	-2.21153	0.000417622
								285313	'IGSF10'	2.6567	5.75925e-05
								285362	'SUMF1'	1.02304	0.00718234
								285389	'LINC02028'	1.56099	0.0190617
								285643	'KIF4B'	-3.23668	0.00938498
								285761	'DCBLD1'	1.93341	0.0066844
								285852	'TREML4'	-5.18175	0.0176457
								286006	'LSMEM1'	-2.21076	0.010586
								286053	'NSMCE2'	-0.636202	0.0310169
								286077	'FAM83H'	0.836724	0.0149756
								2861	'GPR37'	2.1879	7.31121e-13
								286133	'SCARA5'	4.06439	7.12955e-05
								286262	'TPRN'	1.21316	2.48702e-05
								286676	'ILDR1'	2.81216	9.2418e-06
								2867	'FFAR2'	-4.90602	0.015496
								2874	'GPS2'	-0.918204	0.00653124
								2878	'GPX3'	1.76857	0.00183976
								2892	'GRIA3'	1.59506	0.0497841
								28965	'SLC27A6'	1.21206	0.0402901
								28985	'MCTS1'	-0.849816	0.00210002
								2906	'GRIN2D'	1.23762	0.0372315
								29081	'METTL5'	-1.05481	0.00913765
								29123	'ANKRD11'	0.609804	0.0341071
								2919	'CXCL1'	-2.1052	0.0275668
								2923	'PDIA3'	1.41517	0.00480676
								29785	'CYP2S1'	2.4727	5.13146e-09
								29796	'UQCR10'	-0.916069	0.0281128
								29803	'REPIN1'	0.470803	0.0438498
								29843	'SENP1'	-0.748394	0.0467764
								2986	'GUCY2F'	-3.25127	0.00120054
								2987	'GUK1'	-0.924974	0.00268166
								29883	'CNOT7'	-1.04559	0.00752515
								2990	'GUSB'	0.982332	0.0416896
								29904	'EEF2K'	0.920143	0.0338459
								29927	'SEC61A1'	1.45856	0.000655063
								29937	'NENF'	-0.913162	0.0478075
								29940	'DSE'	0.908976	0.0416896
								29954	'POMT2'	1.07921	0.00073815
								2996	'GYPE'	-1.15105	0.0438498
								29992	'PILRA'	2.07387	0.0438498
								3002	'GZMB'	-2.6535	0.00767408
								3014	'H2AX'	1.14804	5.04008e-06
								3026	'HABP2'	1.75111	0.0426494
								3042	'HBM'	-3.47061	0.000957671
								3045	'HBD'	-4.339	0.0288718
								3055	'HCK'	-2.23287	0.0298428
								3073	'HEXA'	1.10311	0.0227481
								3074	'HEXB'	1.53645	0.00228408
								3075	'CFH'	2.86606	0.00618464
								30811	'HUNK'	1.63476	0.0458935
								3082	'HGF'	2.33925	0.000609541
								30835	'CD209'	-2.98161	7.10465e-06
								3099	'HK2'	2.33806	0.0325259
								31	'ACACA'	1.07078	0.0135841
								3101	'HK3'	-3.02412	0.00346984
								3111	'HLA-DOA'	-2.86127	0.0126735
								3131	'HLF'	-2.12515	0.00270978
								3135	HLA-A'	2.18998	0.000498339
								3140	'MR1'	1.46608	0.00514096
								3141	'HLCS'	0.726666	0.022228
								3156	'HMGCR'	1.60877	0.000102884
								3177	'SLC29A2'	2.27514	1.80589e-10
								3290	'HSD11B1'	3.48238	1.36825e-07
								3309	'HSPA5'	1.41683	0.0374574
								3321	'IGSF3'	1.67171	0.00725577
								333	'APLP1'	1.41918	0.0090404
								334	'APLP2'	2.20784	1.22372e-11
								3340	'NDST1'	1.37465	0.00113862
								3344	'FOXN2'	-0.983664	0.00442455
								335	'APOA1'	5.49794	1.40573e-06
								3352	'HTR1D'	-2.08564	0.00954798
								3357	'HTR2B'	3.44556	0.000543796
								3364	'HUS1'	-0.629206	0.0253644
								3371	'TNC'	1.4958	0.00967072
								3383	'ICAM1'	-1.5655	0.0226859
								338382	'RAB7B'	1.08085	0.0267616
								338442	'HCAR2'	1.65766	0.0408234
								339123	'JMJD8'	0.988688	0.00762532
								339366	'ADAMTSL5'	1.88905	0.0231567
								339479	'BRINP3'	-4.88978	0.000424127
								3400	'ID4'	1.93603	0.0376386
								340206	'TREML3P'	-2.47612	0.00678332
								341405	'ANKRD33'	-2.03015	0.0315631
								341640	'FREM2'	3.21654	1.98128e-10
								342667	'STAC2'	2.37097	0.0237846
								344	'APOC2'	-5.08791	0.0140713
								344752	'AADACL2'	3.52162	0.0382661
								347	'APOD'	3.76953	6.7508e-05
								347252	'IGFBPL1'	2.27295	0.0341581
								347733	'TUBB2B'	1.65615	0.0373192
								347734	'SLC35B2'	1.47868	0.00130108
								347862	'GATD1'	0.983947	0.00253397
								3480	'IGF1R'	1.90985	2.31121e-12
								3484	'IGFBP1'	4.99051	7.02022e-07
								3485	'IGFBP2'	2.32663	0.00343884
								3486	'IGFBP3'	2.19478	0.0241588
								3487	'IGFBP4'	2.723	0.00610381
								3488	'IGFBP5'	3.09284	9.05796e-05
								348808	'NPHP3-AS1'	-0.958572	0.0207576
								3489	'IGFBP6'	2.94791	0.000816503
								349667	'RTN4RL2'	2.1901	0.000212131
								353500	'BMP8A'	2.27097	0.00745244
								3586	'IL10'	-3.64242	0.000547665
								3588	'IL10RB'	1.27504	0.000951205
								3598	'IL13RA2'	-3.42198	0.00604454
								3640	'INSL3'	2.04725	0.0150698
								3655	'ITGA6'	2.19885	7.51286e-05
								3671	'ISLR'	4.50971	1.3544e-08
								3685	'ITGAV'	1.37867	0.00121247
								3691	'ITGB4'	2.09029	3.62175e-11
								3693	'ITGB5'	1.55499	0.0105205
								3694	'ITGB6'	2.30032	6.90758e-05
								3703	'STT3A'	1.25501	0.0120278
								3732	'CD82'	2.49848	0.00393053
								3739	'KCNA4'	2.93721	0.0304113
								374864	'CCDC178'	-2.93755	0.00161295
								374875	'HSD11B1L'	1.18875	0.0143075
								374969	'SVBP'	-1.21187	0.0108246
								3751	'KCND2'	3.80139	0.00228142
								375190	'FAM228B'	-1.03776	0.00797351
								3752	'KCND3'	2.13687	0.029615
								3753	'KCNE1'	-2.11475	0.0261427
								3755	'KCNG1'	1.34617	0.00359412
								3756	'KCNH1'	3.22925	0.000854154
								3760	'KCNJ3'	-4.00232	0.00168058
								3777	'KCNK3'	1.94872	0.0162456
								3778	'KCNMA1'	-2.49773	0.0327785
								3783	'KCNN4'	1.50784	6.84759e-09
								378805	'LINC-PINT'	-1.24889	0.0357483
								378938	'MALAT1'	-1.54192	0.00962985
								3798	'KIF5A'	2.163	0.0247743
								3806	'KIR2DS1'	-4.99691	0.00878113
								3821	'KLRC1'	-2.74566	0.0396787
								387036	'GUSBP2'	-1.45827	0.0375438
								387066	'SNHG5'	-1.05338	0.0253068
								387521	'PEDS1'	0.924283	0.0153168
								387700	'SLC16A12'	1.94584	0.0114978
								387707	'CC2D2B'	-1.41366	0.0248255
								387758	'FIBIN'	2.93116	2.00336e-07
								387804	'VSTM5'	1.6945	0.00466721
								387921	'NHLRC3'	1.19254	0.00117562
								388630	'TRABD2B'	2.59703	0.0127025
								388650	'DIPK1A'	1.91013	5.22222e-10
								388818	'KRTAP26-1'	-2.69187	0.0109394
								389384	'BNIP5'	-3.34839	0.037202
								3895	'KTN1'	0.945571	0.0299784
								389741	'GLIDR'	-1.01529	0.0344444
								3899	'AFF3'	-1.17658	0.0393711
								3904	'LAIR2'	2.18942	0.00697985
								3908	'LAMA2'	2.6927	0.000371601
								391059	'FRRS1'	2.16046	1.23903e-13
								3912	'LAMB1'	1.69781	0.0153476
								3915	'LAMC1'	2.22599	6.78122e-07
								3954	'LETM1'	1.21897	0.000744583
								3959	'LGALS3BP'	1.84842	0.000892642
								3992	'FADS1'	1.85795	0.0107112
								399474	'TMEM200B'	2.07613	0.00188528
								3998	'LMAN1'	1.08331	0.0153711
								399876	'NAV2-AS4'	-2.38128	0.00679717
								399909	'PCNX3'	0.875153	0.024204
								399939	'TRIM49D1'	20.599	6.12682e-08
								399979	'SNX19'	1.01187	0.000225546
								400046	'LINC02389'	-3.18083	0.0369685
								400451	'FAM174B'	1.016	0.00416251
								4005	'LMO2'	-1.92292	0.0325631
								400746	'NCMAP'	-2.37916	0.000939532
								4008	'LMO7'	1.00325	0.0379495
								401264	'TRAM2-AS1'	-1.76275	0.0265077
								401478	'LOC401478'	-5.08228	0.0119243
								401491	'VLDLR-AS1'	2.0141	0.007593
								401577	'CD99P1'	-1.3064	0.00703951
								401585	'LINC02595'	-1.77741	0.00239963
								4016	'LOXL1'	1.47461	0.00393053
								403313	'PLPP6'	0.87064	0.00723801
								4035	'LRP1'	2.17066	1.17323e-05
								4036	'LRP2'	3.86769	1.67337e-25
								4038	'LRP4'	2.90159	1.72806e-19
								4041	'LRP5'	2.18358	2.23289e-13
								4043	'LRPAP1'	2.00413	1.39351e-15
								4045	'LSAMP'	3.10422	0.000816503
								4052	'LTBP1'	1.29216	0.0331767
								4059	'BCAM'	2.63759	1.54822e-08
								4060	'LUM'	4.95415	3.60949e-08
								4061	'LY6E'	1.56656	0.0205723
								4064	'CD180'	-2.28076	0.00309107
								4066	'LYL1'	-1.72326	0.00925934
								4070	'TACSTD2'	1.65605	0.00210994
								408050	'NOMO3'	2.10999	0.00192445
								41	'ASIC1'	2.5609	9.2418e-06
								4126	'MANBA'	1.69817	7.65261e-10
								4129	'MAOB'	2.71473	0.00898467
								414	'ARSD'	1.21919	0.0245811
								4179	'CD46'	1.16467	0.0379339
								4188	'MDFI'	1.64484	0.00445385
								4201	'MEA1'	-1.13896	0.0149816
								4232	'MEST'	2.17179	6.26787e-08
								4233	'MET'	1.91817	4.15923e-09
								4239	'MFAP4'	4.23679	5.03414e-05
								4240	'MFGE8'	3.01488	0.00127616
								4241	'MELTF'	2.06289	0.0453668
								4248	'MGAT3'	2.15275	1.7822e-07
								4311	'MME'	1.65161	5.84133e-07
								4313	'MMP2'	2.94865	0.000466031
								4321	'MMP12'	2.4151	0.000754837
								4323	'MMP14'	2.58157	3.87216e-07
								4324	'MMP15'	1.94813	4.0865e-13
								4327	'MMP19'	1.83226	1.19915e-05
								4332	'MNDA'	-2.49549	0.023963
								4353	'MPO'	-6.64777	0.00182029
								440026	'TMEM41B'	0.832427	0.043081
								440730	'TRIM67'	2.78422	0.0475712
								441027	'TMEM150C'	2.54121	2.29302e-05
								441869	'ANKRD65'	1.59257	2.48534e-05
								444882	'IGFL4'	-1.17662	0.0345732
								4481	'MSR1'	-2.07671	0.0264936
								460	'ASTN1'	2.77892	0.00833352
								4608	'MYBPH'	-2.5421	0.0110017
								4613	'MYCN'	0.937222	0.0142495
								4627	'MYH9'	0.874672	0.0125541
								4628	'MYH10'	1.56514	9.05796e-05
								466	'ATF1'	-0.772346	0.0448072
								4666	'NACA'	-0.859259	0.0350169
								4668	'NAGA'	1.30213	2.18286e-08
								4669	'NAGLU'	1.20092	0.0131227
								4671	'NAIP'	-1.347	0.0139196
								4675	'NAP1L3'	2.20023	0.0218155
								4680	'CEACAM6'	-4.05667	0.000710835
								4689	'NCF4'	-1.74339	0.020554
								4693	'NDP'	2.47019	0.0229333
								4700	'NDUFA6'	-1.03445	0.0248156
								4702	'NDUFA8'	-0.668783	0.032677
								4716	'NDUFB10'	-0.864916	0.0260439
								4717	'NDUFC1'	-0.682221	0.0145479
								4729	'NDUFV2'	-0.750969	0.0131227
								473	'RERE'	0.864491	0.0317083
								4756	'NEO1'	1.53454	0.0044391
								477	'ATP1A2'	1.81489	0.0107112
								4771	'NF2'	0.793693	0.0127025
								4775	'NFATC3'	-0.877969	0.0329312
								4779	'NFE2L1'	1.59779	0.00342183
								4804	'NGFR'	2.51132	2.11642e-05
								4811	'NID1'	2.57197	0.00155762
								4854	'NOTCH3'	2.7538	5.03998e-13
								4864	'NPC1'	1.11379	0.032677
								488	'ATP2A2'	1.43025	0.000591113
								490	'ATP2B1'	1.37637	0.0103633
								4914	'NTRK1'	3.21278	0.000782766
								492	'ATP2B3'	2.55061	0.0353353
								4920	'ROR2'	2.64794	0.00159361
								4921	'DDR2'	1.80036	0.0396787
								493	'ATP2B4'	1.85943	0.00122044
								4935	'GPR143'	2.20524	7.5931e-05
								493829	'TRIM72'	-4.66328	0.0382661
								493856	'CISD2'	-1.08325	0.00453818
								493861	'EID3'	-2.06974	0.0150799
								4958	'OMD'	3.68987	0.000270886
								4969	'OGN'	3.11976	0.00305361
								4973	'OLR1'	2.24206	1.4745e-09
								497661	'C18orf32'	-1.09837	0.0207576
								5002	'SLC22A18'	1.84024	0.00314587
								5010	'CLDN11'	-3.4697	2.37428e-05
								5021	'OXTR'	2.19605	0.00238199
								5025	'P2RX4'	1.19114	4.71074e-06
								5029	'P2RY2'	1.16742	0.01029
								5033	'P4HA1'	1.39153	0.00697596
								5034	'P4HB'	1.47245	7.43882e-05
								5046	'PCSK6'	2.05292	0.000258233
								50509	'COL5A3'	2.30331	0.000213467
								50512	'PODXL2'	1.12781	0.0495081
								50515	'CHST11'	1.03337	0.00245097
								50617	'ATP6V0A4'	2.0821	0.00341249
								50801	'KCNK4'	2.83243	0.00902833
								50848	'F11R'	1.46382	1.54792e-06
								50862	'RNF141'	-1.01253	0.027379
								50865	'HEBP1'	-0.893872	0.0275987
								5091	'PC'	1.11716	0.033767
								5094	'PCBP2'	-1.08606	0.00188477
								5098	'PCDHGC3'	1.97772	5.27838e-06
								51012	'PRELID3B'	-1.10416	0.00700967
								51024	'FIS1'	-1.09181	0.0161299
								51065	'RPS27L'	-1.03642	0.00420172
								51075	'TMX2'	0.752514	0.0210661
								51101	'ZC2HC1A'	-0.966333	0.032179
								51108	'METTL9'	-0.862819	0.0360251
								51114	'ZDHHC9'	1.28553	0.0390189
								51125	'GOLGA7'	-1.0529	0.00845421
								51148	'CERCAM'	0.969473	0.0248271
								51167	'CYB5R4'	-1.0543	0.0260279
								5118	'PCOLCE'	4.2128	3.64874e-06
								51185	'CRBN'	-0.774831	0.0143123
								51187	'RSL24D1'	-0.812622	0.00124359
								51188	'SS18L2'	-0.817215	0.0407264
								51200	'CPA4'	1.63317	0.0101131
								51209	'RAB9B'	1.3531	0.0478007
								51222	'ZNF219'	1.1453	0.0360251
								51236	'HGH1'	0.872114	0.0184392
								5125	'PCSK5'	1.78116	0.00469509
								51315	'KRCC1'	-0.714688	0.0164429
								51321	'AMZ2'	-0.743068	0.00862381
								51332	'SPTBN5'	-2.2412	0.00569889
								51337	'THEM6'	1.39239	0.007593
								51352	'WT1-AS'	2.45854	0.0445413
								51367	'POP5'	0.836789	0.0336091
								51368	'TEX264'	0.937781	0.00188477
								5137	'PDE1C'	-2.77198	0.00309107
								51389	'RWDD1'	-1.20846	0.000404907
								514	'ATP5F1E'	-0.616021	0.0389655
								5140	'PDE3B'	1.46604	0.000443522
								51411	'BIN2'	0.863443	0.00156112
								51427	'ZNF107'	-1.18795	0.0416289
								51435	'SCARA3'	1.91975	6.38717e-08
								51449	'PCYOX1'	1.78796	6.05333e-05
								51454	'GULP1'	-1.7678	0.00396271
								51474	'LIMA1'	0.857751	0.00700967
								51495	'HACD3'	1.33026	0.00126592
								51501	'HIKESHI'	-0.848687	0.0133015
								5156	'PDGFRA'	3.08436	0.000169472
								5159	'PDGFRB'	3.45597	9.358e-08
								51599	'LSR'	1.82812	1.80117e-09
								51614	'ERGIC3'	0.673046	0.0392823
								51629	'SLC25A39'	-1.34214	0.0363646
								51647	'CIAO2B'	-0.736239	0.0297714
								5167	'ENPP1'	3.15242	0.000121484
								51686	'OAZ3'	-1.31692	0.0310169
								51701	'NLK'	-0.69561	0.0198821
								51704	'GPRC5B'	2.29042	0.0324461
								51726	'DNAJB11'	1.14184	0.0393847
								51754	'TMEM8B'	1.12985	0.00432714
								5176	'SERPINF1'	3.05254	5.39827e-12
								51761	'ATP8A2'	2.07358	0.0140713
								5178	'PEG3'	1.26016	0.0427134
								5179	'PENK'	-4.39707	4.61838e-05
								5204	'PFDN5'	-0.871594	0.00217208
								5210	'PFKFB4'	1.09219	0.0187105
								5212	'VIT'	2.7625	1.39486e-05
								522	'ATP5PF'	-0.81352	0.0188723
								5241	'PGR'	2.75378	0.0183418
								5334	'PLCL1'	2.3338	0.0189541
								53346	'TM6SF1'	-2.64498	1.20517e-06
								53371	'NUP54'	-0.733326	0.018623
								5346	'PLIN1'	2.45741	0.0108917
								5361	'PLXNA1'	1.81431	4.0865e-13
								5364	'PLXNB1'	1.39616	5.82205e-06
								53834	'FGFRL1'	1.24163	0.00304117
								540	'ATP7B'	2.11784	6.24641e-09
								54097	'FAM3B'	1.29691	0.000855258
								54108	'CHRAC1'	-0.758679	0.0212365
								54149	'C21orf91'	-1.02012	0.0314149
								54165	'DCUN1D1'	-0.799752	0.0499839
								5423	'POLB'	-0.780256	0.0350468
								5430	'POLR2A'	0.83693	0.0090404
								54361	'WNT4'	2.40975	0.0107299
								5439	'POLR2J'	-0.845351	0.0401743
								5443	'POMC'	1.95431	0.0175018
								54443	'ANLN'	0.998085	0.0400899
								54462	'CCSER2'	-1.06033	0.025702
								54463	'RETREG1'	1.85334	0.0140713
								54469	'ZFAND6'	-0.947397	0.00466112
								54504	'CPVL'	1.74616	0.00188477
								54510	'PCDH18'	2.77777	0.0021855
								54543	'TOMM7'	-0.848926	0.00713519
								54549	'SDK2'	1.85791	3.56192e-07
								54587	'MXRA8'	2.65828	0.00135502
								54596	'L1TD1'	1.79988	0.00444298
								54749	'EPDR1'	2.68912	0.00216529
								5480	'PPIC'	1.32311	0.0128501
								54800	'KLHL24'	-0.817686	0.0418206
								54802	'TRIT1'	0.628577	0.0453668
								54805	'CNNM2'	1.46815	1.05817e-10
								54807	'ZNF586'	-0.826232	0.0288718
								54814	'QPCTL'	1.41053	0.0174679
								54823	'SWT1'	-1.31194	0.0142495
								54838	'WBP1L'	0.956185	0.00289371
								54861	'SNRK'	-0.935954	0.0310169
								54865	'GPATCH4'	0.916114	0.0230146
								54867	'TMEM214'	0.932863	0.0493403
								54868	'TMEM104'	1.18255	0.00266531
								54894	'RNF43'	1.65834	0.00111557
								54898	'ELOVL2'	1.67011	0.00376703
								54910	'SEMA4C'	2.10293	4.00261e-08
								54918	'CMTM6'	1.22935	0.00706352
								54928	'BPNT2'	1.19871	0.0048604
								54976	'C20orf27'	1.67301	0.0301951
								54981	'NMRK1'	-1.0633	0.0225344
								54982	'CLN6'	1.04465	0.00137578
								55012	'PPP2R3C'	-0.743742	0.0208706
								55033	'FKBP14'	1.63445	0.00154937
								55065	'SLC52A1'	2.10656	6.0924e-07
								55076	'TMEM45A'	2.25331	0.00329464
								55083	'KIF26B'	1.88612	0.0007568
								55113	'XKR8'	1.12965	0.00056393
								55130	'ODAD2'	-4.05721	3.67701e-05
								55144	'LRRC8D'	1.28511	0.0195226
								552	'AVPR1A'	3.709	0.00107285
								55218	'EXD2'	1.29815	0.00241524
								55240	'STEAP3'	2.27555	4.24951e-14
								55253	'TYW1'	0.909454	0.00637078
								55283	'MCOLN3'	2.03984	0.00843662
								55297	'CCDC91'	-1.33699	0.00401651
								55315	'SLC29A3'	1.20185	0.000525899
								55366	'LGR4'	1.87621	2.01556e-06
								5538	'PPT1'	1.18345	0.000118595
								554202	'MIR31HG'	-1.74553	0.0376386
								5549	'PRELP'	2.07112	0.0214051
								55505	'NOP10'	-0.882307	0.000785203
								55506	'MACROH2A2'	2.24415	0.0248255
								55508	'SLC35E3'	1.05725	0.0338459
								55599	'RNPC3'	-1.29722	0.0010107
								55607	'PPP1R9A'	1.05933	0.0379356
								55608	'ANKRD10'	-0.834709	0.0383605
								55625	'ZDHHC7'	0.818361	0.00318738
								55654	'TMEM127'	0.96084	0.0164158
								55676	'SLC30A6'	0.850346	0.0462899
								55699	'IARS2'	0.871724	0.0219285
								55706	'NDC1'	1.18262	0.00417061
								55714	'TENM3'	2.10116	2.90548e-08
								55733	'HHAT'	1.016	0.000505716
								55740	'ENAH'	0.896556	0.0241588
								55741	'EDEM2'	1.26699	0.000332893
								558	'AXL'	2.12469	0.0157572
								55830	'GLT8D1'	0.890192	0.0286776
								55845	'BRK1'	-0.702948	0.0421714
								55867	'SLC22A11'	2.78094	2.62545e-10
								55893	'ZNF395'	1.01021	0.0221567
								5591	'PRKDC'	0.663362	0.021697
								55916	'NXT2'	-1.4015	0.010221
								55959	'SULF2'	2.38065	0.00532359
								55966	'AJAP1'	2.21721	0.046317
								55967	'NDUFA12'	-1.1283	4.95837e-05
								56052	'ALG1'	1.19774	0.0474364
								56160	'NSMCE3'	0.743243	0.0122692
								5617	'PRL'	4.04098	2.56088e-05
								56172	'ANKH'	1.01742	0.0251894
								5618	'PRLR'	1.3954	0.0311292
								56180	'MOSPD1'	-1.32817	0.00878113
								56241	'SUSD2'	1.91965	3.75349e-07
								56243	'KIAA1217'	1.86276	1.22282e-06
								56262	'LRRC8A'	1.60119	0.00650169
								56265	'CPXM1'	3.66978	0.000285531
								5648	'MASP1'	2.43975	0.0277843
								5652	'PRSS8'	1.7573	0.000192444
								5660	'PSAP'	1.28659	0.0158023
								56605	'ERO1B'	1.00377	0.0127568
								56606	'SLC2A9'	1.22843	0.00108614
								5676	'PSG7'	-3.40552	0.000216034
								56886	'UGGT1'	1.24213	0.0268213
								56894	'AGPAT3'	0.785393	0.0279989
								56924	'PAK6'	1.64793	0.0129583
								56926	'NCLN'	1.12735	0.015751
								56944	'OLFML3'	2.66867	0.000400711
								56947	'MFF'	-0.687231	0.0294138
								56963	'RGMA'	1.70465	0.00640049
								56985	'ADPRM'	-0.917089	0.0453668
								56996	'SLC12A9'	1.61515	7.42003e-09
								57003	'CCDC47'	1.40221	0.0205613
								57018	'CCNL1'	-1.24236	0.00100272
								57050	'UTP3'	0.661707	0.0346957
								57089	'ENTPD7'	1.61465	1.82939e-05
								57106	'NAT14'	1.04533	0.00296227
								57124	'CD248'	4.6672	3.55284e-09
								57136	'APMAP'	1.10914	0.0238137
								57142	'RTN4'	0.947099	0.0390189
								57149	'LYRM1'	-0.957413	0.0397356
								57168	'ASPHD2'	1.54056	0.00285552
								57171	'DOLPP1'	1.03588	0.0146773
								57181	'SLC39A10'	1.06472	0.0108246
								57190	'SELENON'	1.32896	0.00343918
								5727	'PTCH1'	1.3066	0.0133015
								5728	'PTEN'	-0.963683	0.0467023
								5730	'PTGDS'	2.917	1.39756e-05
								57326	'PBXIP1'	1.56002	0.0144312
								57419	'SLC24A3'	2.65631	3.25593e-05
								57460	'PPM1H'	1.70282	0.00831433
								57462	'MYORG'	2.74171	5.52511e-17
								57464	'STRIP2'	-0.961717	0.0284339
								57473	'ZNF512B'	0.71654	0.0128501
								57479	'PRR12'	0.698762	0.00650169
								57505	'AARS2'	0.753869	0.0301043
								57528	'KCTD16'	-4.67116	0.000622298
								5754	'PTK7'	2.97032	3.85667e-10
								57549	'IGSF9'	1.10357	0.0248156
								57553	'MICAL3'	1.34173	0.00196466
								57555	'NLGN2'	2.1622	0.0139903
								57556	'SEMA6A'	1.32285	0.000933971
								576	'ADGRB2'	1.15206	0.0105496
								57606	'SLAIN2'	-1.1212	0.0164908
								57613	'FAM234B'	1.53051	0.0310169
								57628	'DPP10'	2.26818	0.0118126
								57636	'ARHGAP23'	0.993971	0.0438498
								5764	'PTN'	1.18127	0.00423143
								57647	'DHX37'	0.653842	0.0455455
								57648	'KIAA1522'	0.998787	0.00602242
								57665	'RDH14'	0.812659	0.00170569
								57705	'WDFY4'	-2.64772	0.0267391
								57715	'SEMA4G'	1.14467	0.00228696
								57719	'ANO8'	1.09297	0.000842966
								57720	'GPR107'	1.35346	0.00493772
								57795	'BRINP2'	2.97004	0.0187997
								5783	'PTPN13'	2.37711	0.0109245
								5792	'PTPRF'	1.41238	6.65714e-06
								5793	'PTPRG'	1.59023	0.000169429
								5800	'PTPRO'	-3.83432	1.5507e-09
								5803	'PTPRZ1'	2.31664	0.00975292
								5818	'NECTIN1'	1.90038	1.98306e-05
								5832	'ALDH18A1'	1.46916	7.10465e-06
								58475	'MS4A7'	-2.17809	0.00653124
								58477	'SRPRB'	1.52727	0.000270001
								58483	'LINC00474'	-1.86804	0.017641
								58533	'SNX6'	-1.13655	0.00319752
								5867	'RAB4A'	-0.813878	0.0260439
								5872	'RAB13'	-1.0862	6.63963e-06
								5873	'RAB27A'	-0.875198	0.0327785
								58986	'PGAP6'	0.871766	0.00344181
								5906	'RAP1A'	-0.762841	0.019085
								59084	'ENPP5'	1.56554	0.00217012
								59272	'ACE2'	2.14734	0.000703839
								59341	'TRPV4'	1.88291	1.18463e-18
								59352	'LGR6'	1.68095	0.00302421
								59353	'TMEM35A'	3.4022	0.0283292
								5947	'RBP1'	2.29726	0.0445953
								5954	'RCN1'	1.26138	6.65494e-05
								597	'BCL2A1'	-3.33015	0.00534317
								5972	'REN'	3.1495	0.00513868
								5986	'RFNG'	0.710213	0.0406322
								6035	'RNASE1'	-1.81207	0.000368782
								60492	'CCDC90B'	-0.700665	0.0353143
								60528	'ELAC2'	0.661389	0.0337011
								6091	'ROBO1'	2.77394	4.29809e-05
								6092	'ROBO2'	2.67713	0.0126559
								6098	'ROS1'	3.5216	0.00546727
								613037	'NPIPB13'	-1.40564	0.0163963
								6133	'RPL9'	-0.687398	0.0341508
								6134	'RPL10'	-0.690191	0.0218065
								6144	'RPL21'	-0.796204	0.0473698
								6152	'RPL24'	-0.652878	0.0159689
								6155	'RPL27'	-0.768669	0.000701136
								6156	'RPL30'	-1.0087	0.000312219
								6164	'RPL34'	-0.970194	0.00445385
								6165	'RPL35A'	-1.13098	4.18288e-07
								6168	'RPL37A'	-0.766897	0.00188477
								6169	'RPL38'	-0.616697	0.00767408
								6170	'RPL39'	-1.187	8.58559e-05
								6171	'RPL41'	-1.0415	9.2418e-06
								6176	'RPLP1'	-0.617292	0.032677
								6184	'RPN1'	1.1189	0.0125165
								6185	'RPN2'	1.20885	0.0252959
								6205	'RPS11'	-0.789806	0.00416703
								6206	'RPS12'	-0.80235	0.0265783
								6207	'RPS13'	-1.31102	0.000103282
								6210	'RPS15A'	-0.705656	0.0187997
								6217	'RPS16'	-0.653472	0.0442921
								6227	'RPS21'	-0.811429	0.00170367
								6228	'RPS23'	-0.721593	0.0392558
								6235	'RPS29'	-1.13972	2.29302e-05
								6238	'RRBP1'	2.10362	1.36825e-07
								6253	'RTN2'	1.187	0.0268726
								6261	'RYR1'	-1.71753	0.0350468
								6272	'SORT1'	1.19387	0.0341071
								6279	'S100A8'	-3.28152	0.00930798
								63027	'SLC22A23'	1.33172	7.76554e-06
								6307	'MSMO1'	1.02631	0.0271247
								6319	'SCD'	1.38667	0.000610538
								6347	'CCL2'	-1.72999	0.0114381
								6349	'CCL3L1'	-5.53589	0.00663275
								6383	'SDC2'	2.37122	0.000610538
								6385	'SDC4'	1.2366	0.000854154
								63917	'GALNT11'	2.11818	0.000110107
								6400	'SEL1L'	1.29857	0.00717296
								6403	'SELP'	-2.12403	0.0407441
								64084	'CLSTN2'	2.18989	0.00236552
								64093	'SMOC1'	1.54456	4.13742e-05
								64101	'LRRC4'	-1.89264	0.00910567
								64129	'TINAGL1'	1.77677	1.70648e-06
								64131	'XYLT1'	1.72082	6.84132e-12
								64132	'XYLT2'	1.43349	0.0018909
								64175	'P3H1'	1.88949	0.00546269
								6422	'SFRP1'	2.49886	5.31896e-06
								64222	'TOR3A'	1.16903	0.0196029
								64231	'MS4A6A'	-2.44007	0.002126
								643401	'PURPL'	-3.57375	0.00886115
								643680	'MS4A4E'	-2.71842	0.000943889
								643707	'GOLGA6L4'	-1.08554	0.0446785
								64374	'SIL1'	1.13813	0.0260439
								643853	'TMPPE'	1.00837	0.0229333
								64400	'AKTIP'	-0.966007	0.0378603
								64409	'GALNT17'	3.23031	0.007593
								64420	'SUSD1'	0.966593	0.0190882
								6448	'SGSH'	1.168	0.0432949
								646951	'MINDY4B'	-1.73625	0.0217301
								646962	'HRCT1'	2.36462	0.00026543
								64755	'RUSF1'	0.867143	0.017817
								64757	'MTARC1'	1.74175	0.00270371
								64769	'MEAF6'	-0.955839	0.0136732
								64844	'MARCHF7'	-0.654741	0.00679717
								64849	'SLC13A3'	2.75106	8.79779e-10
								64854	'USP46'	-1.64586	0.00263612
								64856	'VWA1'	1.60422	2.50925e-05
								64866	'CDCP1'	1.61758	0.000443727
								648791	'PPP1R3G'	1.90263	0.00610381
								64881	'PCDH20'	4.72507	0.000144999
								64901	'RANBP17'	-1.20617	0.0387298
								6506	'SLC1A2'	2.26607	0.000162275
								6507	'SLC1A3'	1.57999	3.40998e-05
								6508	'SLC4A3'	1.5685	0.00213704
								65083	'NOL6'	0.670496	0.032677
								65094	'JMJD4'	0.831364	0.00393053
								6510	'SLC1A5'	1.05629	0.0446184
								6511	'SLC1A6'	2.62718	1.40538e-06
								6513	'SLC2A1'	2.18697	0.00074271
								65268	'WNK2'	1.32048	0.00376703
								653125	'GOLGA8K'	-4.38924	0.0229156
								653145	'ANXA8'	1.26831	0.039192
								6532	'SLC6A4'	2.61194	6.33694e-15
								6535	'SLC6A8'	1.49893	0.00474093
								653519	'GPR89A'	1.10384	0.0268726
								653567	'TMEM236'	-2.43345	0.000489767
								6548	'SLC9A1'	1.27285	0.00419905
								655	'BMP7'	2.22539	1.20034e-09
								6566	'SLC16A1'	2.17099	1.12089e-05
								6567	'SLC16A2'	2.07578	1.70648e-06
								657	'BMPR1A'	1.16774	0.000516359
								6573	'SLC19A1'	2.73762	5.55404e-12
								6575	'SLC20A2'	0.838127	0.010221
								6584	'SLC22A5'	1.1882	0.0106855
								6586	'SLIT3'	2.21347	0.000190166
								65987	'KCTD14'	-2.43997	0.0314149
								65990	'ANTKMT'	0.853883	0.022228
								660	'BMX'	-2.48981	0.00562879
								66004	'LYNX1'	1.33137	0.000436536
								66005	'CHID1'	0.88626	0.0299784
								6613	'SUMO2'	-0.884043	0.0223736
								6614	'SIGLEC1'	-2.73249	1.80943e-05
								6636	'SNRPF'	0.84238	0.0104386
								6647	'SOD1'	-1.0314	0.000842956
								6649	'SOD3'	1.87598	8.11739e-06
								6692	'SPINT1'	2.55336	3.99664e-23
								6695	'SPOCK1'	2.03147	0.0147371
								6706	'SPRR2G'	3.14336	0.0255898
								6713	'SQLE'	1.20783	0.00616425
								6714	'SRC'	0.888773	0.0261943
								6721	'SREBF2'	1.27898	4.026e-05
								6734	'SRPRA'	1.05899	0.0190034
								6768	'ST14'	1.91528	4.03306e-08
								6770	'STAR'	3.06361	0.00157944
								6781	'STC1'	1.55401	0.0120671
								6782	'HSPA13'	1.10628	0.0193047
								6785	'ELOVL4'	1.99545	0.00032107
								6786	'STIM1'	1.5683	6.18182e-05
								6827	'SUPT4H1'	-0.819248	0.0382163
								6836	'SURF4'	1.09947	0.0269652
								6853	'SYN1'	1.91588	0.0248156
								686	'BTD'	1.32681	0.00445888
								6869	'TACR1'	1.49803	0.0439687
								6886	'TAL1'	-1.38774	0.0188417
								6892	'TAPBP'	0.998526	0.0223638
								692094	'MSMP'	-2.32492	0.0436047
								6921	'ELOC'	-0.977204	0.00157944
								6949	'TCOF1'	0.880931	0.00150914
								6992	'PPP1R11'	-1.47344	0.0226758
								6993	'DYNLT1'	-0.798591	0.0115897
								7044	'LEFTY2'	5.3577	9.19579e-13
								7046	'TGFBR1'	1.32763	0.0179589
								7070	'THY1'	3.4901	0.000256018
								7076	'TIMP1'	2.04545	0.0162456
								7078	'TIMP3'	2.57739	0.00140451
								7093	'TLL2'	2.48259	0.0252959
								7096	'TLR1'	-1.75615	0.0379495
								7097	'TLR2'	-1.89106	0.0173178
								710	'SERPING1'	2.47518	0.00029877
								712	'C1QA'	-2.35402	0.000662235
								713	'C1QB'	-2.5863	2.18751e-05
								714	'C1QC'	-2.39727	0.00128832
								715	'C1R'	3.78322	5.79063e-06
								716	'C1S'	3.40583	9.19109e-05
								7162	'TPBG'	1.88679	0.00117605
								7178	'TPT1'	-1.33251	6.71195e-06
								7184	'HSP90B1'	1.33145	0.0458662
								719	'C3AR1'	-2.23047	0.0137253
								7223	'TRPC4'	3.58414	0.000165682
								723790	'H2AC19'	-23.0013	7.8735e-10
								728	'C5AR1'	-2.38472	8.83703e-07
								728229	'TMEM191B'	1.47762	0.0263414
								728233	'PI4KAP1'	1.51503	0.00835277
								728323	'LINC01881'	-1.2714	0.0136732
								728358	'DEFA1B'	-6.46439	0.0213058
								7284	'TUFM'	0.637122	0.0477546
								728464	'METTL24'	2.44819	0.0410646
								728819	'C1GALT1C1L'	4.78174	0.0187105
								729920	'CRPPA'	-1.09667	0.0191589
								729956	'SHISA7'	-3.30304	0.027443
								729978	'NPIPB2'	-1.25725	0.0149557
								7301	'TYRO3'	1.08216	0.0331767
								7311	'UBA52'	-0.639153	0.0048604
								7314	'UBB'	-0.86938	0.0268213
								731424	'MIR3945HG'	-5.23665	0.0293724
								7320	'UBE2B'	-1.19586	0.00666662
								7322	'UBE2D2'	-0.829799	0.0130455
								7323	'UBE2D3'	-0.932653	0.00746418
								735	'C9'	-3.35492	0.0464298
								7373	'COL14A1'	4.03463	2.29929e-11
								7378	'UPP1'	-1.59112	0.0134372
								7381	'UQCRB'	-0.945541	0.00955529
								7407	'VARS1'	0.838346	0.00635915
								7411	'VBP1'	-0.980912	0.000343671
								7412	'VCAM1'	2.14231	0.0415672
								7414	'VCL'	1.27774	0.00302036
								7434	'VIPR2'	2.01548	0.0492421
								7436	'VLDLR'	2.3888	1.96713e-10
								7447	'VSNL1'	1.50645	0.0322872
								7448	'VTN'	3.34626	0.00019049
								7466	'WFS1'	2.0541	6.81411e-05
								7471	'WNT1'	4.96252	1.38775e-05
								7472	'WNT2'	2.56014	0.000509673
								7474	'WNT5A'	2.67171	0.000417622
								7475	'WNT6'	3.26476	4.88411e-05
								7476	'WNT7A'	1.42346	0.0315996
								7480	'WNT10B'	3.41326	0.00154252
								7490	'WT1'	3.0743	0.00297754
								7621	'ZNF70'	0.806057	0.0341071
								7739	'ZNF185'	1.04784	0.000898463
								775	'CACNA1C'	1.78056	0.0034498
								780	'DDR1'	1.50329	0.0241588
								7841	'MOGS'	1.27133	0.0128442
								7850	'IL1R2'	2.6384	0.000498728
								7855	'FZD5'	1.94611	2.01353e-06
								78989	'COLEC11'	2.16834	0.0122854
								78991	'PCYOX1L'	1.02632	0.046317
								79006	'METRN'	1.67742	0.0497116
								79026	'AHNAK'	1.7952	2.44044e-06
								79065	'ATG9A'	1.01085	0.0414549
								79070	'POGLUT2'	1.53157	0.007593
								79073	'TMEM109'	1.23229	0.0029202
								79080	'CCDC86'	1.13778	0.0311779
								79087	'ALG12'	0.971338	0.00898467
								79102	'RNF26'	0.645886	0.0350169
								79134	'TMEM185B'	1.11788	0.0178766
								79137	'RETREG2'	0.757998	0.0208758
								79147	'FKRP'	0.940482	0.024684
								79152	'FA2H'	1.28332	0.032677
								7916	'PRRC2A'	0.708465	0.0271247
								79188	'TMEM43'	1.26074	0.0338502
								7922	'SLC39A7'	1.32843	0.0133531
								79411	'GLB1L'	1.31241	0.0495433
								79443	'FYCO1'	1.0025	0.00420172
								79444	'BIRC7'	1.80894	0.000665797
								79572	'ATP13A3'	1.41974	0.0021855
								79581	'SLC52A2'	1.64657	5.55013e-06
								79586	'CHPF'	1.77999	3.15128e-10
								79589	'RNF128'	2.44471	1.95833e-14
								79594	'MUL1'	1.28701	2.0209e-05
								79600	'TCTN1'	1.43806	0.0276137
								79632	'FAM184A'	1.44737	0.0309111
								79695	'GALNT12'	1.82991	0.000472823
								79697	'RIOX1'	0.544999	0.042377
								79701	'OGFOD3'	1.1225	0.00156022
								79705	'LRRK1'	0.937546	0.00610102
								7976	'FZD3'	1.82834	0.000440937
								79772	'MCTP1'	-1.83257	0.000714796
								79791	'FBXO31'	0.890663	0.000655063
								79800	'CARF'	-0.987741	0.0455634
								79820	'CATSPERB'	-2.12968	1.20804e-06
								79827	'CLMP'	2.76325	0.000279317
								79838	'TMC5'	1.0737	0.000933768
								79867	'TCTN2'	1.47008	0.00969439
								79879	'CCDC134'	1.39637	0.000543796
								79883	'PODNL1'	3.68929	0.000622986
								79887	'PLBD1'	1.48271	2.38025e-06
								79888	'LPCAT1'	1.01931	0.0431372
								79901	'CYBRD1'	1.94069	0.0296911
								79919	'MAB21L4'	1.35946	0.0431372
								79932	'KIAA0319L'	1.37478	2.40283e-07
								79953	'SYNDIG1'	2.47174	0.0434403
								79956	'ERMP1'	1.21475	0.00258261
								79966	'SCD5'	1.48973	0.00700967
								79971	'WLS'	2.06807	0.000911754
								79990	'PLEKHH3'	0.706523	0.0475047
								80013	'MINDY3'	-1.34931	0.00130575
								80020	'FOXRED2'	1.70107	3.25593e-05
								80055	'PGAP1'	1.4892	0.00312367
								80059	'LRRTM4'	-3.9473	0.000655063
								80144	'FRAS1'	3.54464	5.66544e-20
								80145	'THOC7'	-1.22282	0.0373192
								80146	'UXS1'	1.17763	0.0020906
								80221	'ACSF2'	1.25701	4.87501e-05
								80274	'SCUBE1'	1.80198	0.0451519
								80314	'EPC1'	-0.745316	0.0258311
								80332	'ADAM33'	3.41495	0.00144112
								8036	'SHOC2'	-0.778221	0.00694395
								80381	'CD276'	1.44814	0.000929833
								80724	'ACAD10'	1.11972	0.00141663
								8073	'PTP4A2'	-0.946617	0.0476613
								8076	'MFAP5'	1.12514	0.0159063
								80760	'ITIH5'	2.16819	9.00333e-07
								8085	'KMT2D'	0.694384	0.0464273
								80852	'GRIP2'	1.44839	0.0058404
								8091	'HMGA2'	-3.24618	0.00239963
								81031	'SLC2A10'	1.95948	0.0069329
								81035	'COLEC12'	2.14665	2.31121e-12
								811	'CALR'	1.25685	0.00567892
								8120	'AP3B2'	2.08756	0.00343918
								81493	'SYNC'	-0.868963	0.0493723
								81550	'TDRD3'	-0.823083	0.000957671
								81570	'CLPB'	0.924639	0.0389655
								81578	'COL21A1'	2.66099	9.60033e-15
								81618	'ITM2C'	1.97973	2.42939e-06
								8165	'AKAP1'	1.64272	0.00018263
								81704	'DOCK8'	0.630707	0.0114381
								81844	'TRIM56'	0.723227	0.00125972
								8269	'TMEM187'	1.08646	0.0229777
								8313	'AXIN2'	1.19589	0.000183321
								834	'CASP1'	-1.05843	0.0421211
								83481	'EPPK1'	1.25303	0.000527734
								83690	'CRISPLD1'	2.33407	6.54774e-09
								83716	'CRISPLD2'	3.35117	6.36195e-05
								83742	'MARVELD1'	1.4256	0.00309107
								83850	'ESYT3'	2.86002	0.00480676
								83939	'EIF2A'	-0.752403	0.00650169
								83985	'SPNS1'	1.0995	0.00171674
								83986	'FAM234A'	1.51937	1.22381e-06
								83987	'CCDC8'	1.35022	0.0496235
								83999	'KREMEN1'	2.25098	0.000521691
								8403	'SOX14'	1.10619	0.0164821
								84034	'EMILIN2'	2.88205	0.000876598
								8406	'SRPX'	2.49976	0.00195549
								84085	'FBXO30'	-0.992635	0.000105285
								8409	'UXT'	-1.40956	0.000115673
								84133	'ZNRF3'	1.56401	2.09639e-05
								84167	'C19orf44'	0.677764	0.0340135
								84168	'ANTXR1'	2.11443	0.0309963
								84171	'LOXL4'	1.32975	0.0368254
								8418	'CMAHP'	-1.12336	0.0390189
								84186	'ZCCHC7'	-0.76148	0.0258603
								84190	'METTL25'	-1.17904	0.0102605
								84225	'ZMYND15'	-2.66549	0.0350169
								84255	'SLC37A3'	1.36592	0.0219285
								84280	'BTBD10'	-1.03784	0.0245701
								84281	'C2orf88'	-2.13754	1.80943e-05
								84334	'COA8'	-0.925676	0.0238849
								84432	'PROK1'	2.96127	0.0207576
								84447	'SYVN1'	1.28286	0.048651
								84498	'FAM120B'	-0.598465	0.0325859
								84548	'TMEM185A'	1.04575	0.00653221
								8455	'ATRN'	1.39751	0.000384287
								8459	'TPST2'	1.55748	6.38032e-11
								8460	'TPST1'	2.09905	0.0307475
								84629	'TNRC18'	1.05193	0.000527734
								84659	'RNASE7'	2.29366	0.0322872
								84660	'CCDC62'	-2.83429	0.00040411
								84720	'PIGO'	1.38826	0.010221
								84726	'PRRC2B'	1.06362	3.25593e-05
								84727	'SPSB2'	-1.06039	0.0312417
								84752	'B3GNT9'	2.33769	0.00216799
								84759	'PCGF1'	-1.11337	0.0158023
								8483	'CILP'	2.10863	0.0275668
								84833	'ATP5MK'	-1.03987	0.00493778
								84842	'HPDL'	1.48134	0.0274921
								84866	'TMEM25'	1.37165	0.000644724
								84899	'TMTC4'	1.14766	0.0138509
								84912	'SLC35B4'	1.41062	0.0468085
								8492	'PRSS12'	2.58185	5.90207e-13
								84920	'ALG10'	1.05124	0.0258387
								84925	'SLC49A4'	1.14123	0.0126735
								84928	'TMEM209'	0.974471	0.0262631
								84935	'MEDAG'	2.1799	0.0330291
								84938	'ATG4C'	-1.18792	0.0429539
								84975	'MFSD5'	0.836354	0.03096
								85015	'USP45'	-0.770384	0.0433994
								8533	'COPS3'	-0.634181	0.045671
								8535	'CBX4'	0.953344	0.0412137
								85352	'SHISAL1'	2.80061	0.00666048
								85365	'ALG2'	0.827047	0.0476074
								85407	'NKD1'	1.42493	0.044544
								85477	'SCIN'	-1.23961	0.0044391
								8549	'LGR5'	3.05504	1.26396e-17
								8560	'DEGS1'	1.82434	1.05257e-06
								860	'RUNX2'	-2.36705	0.00700967
								8613	'PLPP3'	1.13825	0.0268213
								8614	'STC2'	2.70231	2.82496e-10
								8630	'HSD17B6'	2.59074	0.00371069
								8639	'AOC3'	2.63387	0.000472823
								8645	'KCNK5'	1.71691	3.34598e-09
								8674	'VAMP4'	-0.843002	0.0481598
								87	'ACTN1'	1.21329	0.00469509
								8702	'B4GALT4'	1.03573	0.00488362
								871	'SERPINH1'	1.5668	0.0128881
								8720	'MBTPS1'	1.04586	0.000449071
								8728	'ADAM19'	1.36329	7.26634e-06
								8788	'DLK1'	3.41423	0.00393053
								8818	'DPM2'	-0.883983	0.0228933
								8826	'IQGAP1'	0.867448	0.0408234
								8828	'NRP2'	2.09984	1.54822e-08
								8829	'NRP1'	1.95891	1.04552e-13
								8835	'SOCS2'	-1.26307	0.000365335
								8836	'GGH'	1.64927	0.000201139
								8840	'CCN4'	2.39248	0.000567445
								8854	'ALDH1A2'	2.73986	0.015303
								8912	'CACNA1H'	1.72663	0.00482004
								8913	'CACNA1G'	3.5867	0.00620632
								8935	'SKAP2'	-0.638463	0.0486225
								89780	'WNT3A'	2.88332	0.00988938
								89795	'NAV3'	2.49642	0.0288718
								8991	'SELENBP1'	-2.92788	0.00087125
								89944	'GLB1L2'	3.88441	0.000709467
								8995	'TNFSF18'	-3.02077	0.0175145
								89958	'SAPCD2'	1.10472	0.00574249
								89970	'RSPRY1'	0.605856	0.0434015
								90120	'TMEM250'	0.673432	0.0341508
								90161	'HS6ST2'	2.42046	5.92139e-09
								9019	'MPZL1'	2.04115	1.20804e-06
								90231	'KIAA2013'	0.877055	0.0309111
								9034	'CCRL2'	-1.87724	0.00874133
								9037	'SEMA5A'	2.78607	1.85773e-06
								90637	'ZFAND2A'	-1.0174	0.0246041
								9066	'SYT7'	1.93054	8.24319e-11
								9068	'ANGPTL1'	2.32783	0.0427136
								9088	'PKMYT1'	1.10251	0.00874859
								90956	'ADCK2'	0.757376	0.0132805
								90993	'CREB3L1'	2.04738	0.0315484
								91304	'TMEM259'	0.974502	0.02088
								9131	'AIFM1'	0.847117	0.0105783
								9140	'ATG12'	-0.747519	0.0373132
								91653	'BOC'	1.99822	0.0138685
								91689	'SMDT1'	-1.18365	0.0134772
								91703	'ACY3'	-2.36848	0.022228
								9173	'IL1RL1'	3.20579	0.00295614
								91749	'MFSD4B'	1.47323	0.0401743
								91851	'CHRDL1'	3.90971	3.26471e-05
								91862	'MARVELD3'	2.33126	3.28638e-10
								9213	'XPR1'	0.769293	0.0134372
								92235	'STYXL2'	2.02653	0.00184324
								92249	'LINC01278'	-1.39998	0.0211786
								92255	'LMBRD2'	0.870264	0.0122692
								92259	'MRPS36'	-0.810603	0.0184392
								92293	'TMEM132C'	4.32625	6.13155e-06
								92305	'TMEM129'	0.95285	0.00523774
								92400	'RBM18'	-0.842062	0.0298428
								9241	'NOG'	2.22755	0.000135744
								9244	'CRLF1'	2.85491	1.8576e-05
								92558	'BICDL1'	1.0591	0.000182138
								92579	'G6PC3'	0.863123	0.0451201
								92840	'REEP6'	1.87982	0.00356911
								9289	'ADGRG1'	2.33034	1.23903e-13
								9293	'GPR52'	-2.09994	0.0399706
								9294	'S1PR2'	1.81786	0.000241141
								92949	'ADAMTSL1'	-2.19585	0.010342
								9296	'ATP6V1F'	-1.60185	0.00343918
								93129	'ORAI3'	1.37983	0.0112062
								93183	'PIGM'	1.4544	0.000841064
								93185	'IGSF8'	1.1795	0.0373481
								9354	'UBE4A'	0.964543	0.0152204
								9355	'LHX2'	2.27156	0.00733137
								9379	'NRXN2'	2.61388	0.000326457
								9388	'LIPG'	2.16878	2.39594e-06
								9394	'HS6ST1'	1.31878	0.000406339
								940	'CD28'	-1.98286	0.00615927
								94134	'ARHGAP12'	-0.653247	0.0304311
								9415	'FADS2'	1.6915	0.025773
								9420	'CYP7B1'	2.02759	0.0179589
								9424	'KCNK6'	2.16129	0.0134772
								943	'TNFRSF8'	3.74735	0.000112042
								9435	'CHST2'	2.24173	0.0382222
								945	'CD33'	-2.85314	0.00464553
								946	'SIGLEC6'	2.89791	0.00119146
								9464	'HAND2'	2.77358	0.00938498
								9465	'AKAP7'	-1.10136	0.0156912
								9469	'CHST3'	2.37562	0.00547848
								9472	'AKAP6'	2.10584	0.00419696
								9482	'STX8'	-0.691112	0.0467023
								9509	'ADAMTS2'	2.34769	0.00473493
								9510	'ADAMTS1'	1.71919	0.0297611
								9519	'TBPL1'	-1.16573	0.000178907
								9536	'PTGES'	1.62922	0.000655063
								9543	'IGDCC3'	2.64333	8.13089e-10
								955	'ENTPD6'	1.38134	1.95013e-05
								956	'ENTPD3'	2.9901	0.0120964
								9563	'H6PD'	1.73644	0.00192997
								9600	'PITPNM1'	0.547757	0.0384208
								9601	'PDIA4'	1.78465	7.03607e-05
								9603	'NFE2L3'	2.54973	1.30925e-13
								9616	'RNF7'	-1.41195	0.000112267
								9635	'CLCA2'	3.4809	9.23264e-05
								9656	'MDC1'	0.640203	0.0090404
								9679	'FAM53B'	0.909135	0.032597
								9703	'KIAA0100'	0.962457	0.0265212
								9725	'TMEM63A'	1.20348	0.00283362
								9748	'SLK'	0.740934	0.0408174
								975	'CD81'	1.73172	0.0308756
								9761	'MLEC'	1.40739	0.000246657
								9772	'TMEM94'	1.02997	0.0182067
								9777	'TM9SF4'	1.45334	9.48971e-05
								9791	'PTDSS1'	1.34186	1.24897e-06
								9828	'ARHGEF17'	0.746954	0.0186536
								9843	'HEPH'	2.84308	0.000908074
								9890	'PLPPR4'	3.58145	0.00157944
								9895	'TECPR2'	0.637525	0.0229656
								9934	'P2RY14'	2.397	0.0330674
								9956	'HS3ST2'	-2.37516	0.00388682
								9960	'USP3'	-0.700158	0.0459154
								9982	'FGFBP1'	3.04039	0.00377047
								999	'CDH1'	2.52953	5.62637e-35
								9993	'DGCR2'	1.49923	3.22323e-07
								MIR10524	'MIR10524'	-4.54825	7.96277e-05
								MIR138-1	'MIR138-1'	-2.87534	0.0353143
								URS0000200871	'URS0000200871'	-4.50701	0.0200772
								URS000020CA06	'URS000020CA06'	4.61757	0.0162456
								URS0000578CF7	'URS0000578CF7'	-2.60148	0.00500076
								URS00006048A6	'URS00006048A6'	22.75	8.13089e-10
								URS0000776ECA	'URS0000776ECA'	-6.88382	0.000562714
								URS00008B2F8F	'URS00008B2F8F'	-6.52906	0.00214702
								URS00008B95E7	'URS00008B95E7'	-5.30484	0.00343884
								URS00008BC4BD	'URS00008BC4BD'	-6.30472	0.000527814
								URS00008BC764	'URS00008BC764'	-1.31348	0.0225816
								URS00008BCA0D	'URS00008BCA0D'	-3.31045	0.000760785
								URS00008C136E	'URS00008C136E'	5.47239	0.000493087
								URS00008C1F93	'URS00008C1F93'	2.9651	0.040733
								URS00008C234D	'URS00008C234D'	-2.61298	0.0350468
								URS00008C2DEE	'URS00008C2DEE'	-21.3034	2.31287e-08
								URS00008C366E	'URS00008C366E'	-4.94318	0.0149816
								URS00008C4348	'URS00008C4348'	2.2985	0.000816503
								URS00009B0D2B	'URS00009B0D2B'	-24.6318	2.58599e-11
								URS00009B2DA7	'URS00009B2DA7'	-3.53468	0.000352663
								URS00009BB6BC	'URS00009BB6BC'	-3.45902	0.00395307
								URS00009BC68A	'URS00009BC68A'	-2.82373	0.0236504
								URS00009BEC02	'URS00009BEC02'	-3.38359	0.0252747
								URS0000BD43EA	'URS0000BD43EA'	-5.01201	0.0138509
								URS0000D56C99	'URS0000D56C99'	1.1296	0.0336527
								URS0000D5711F	'URS0000D5711F'	-4.86388	0.0241266
								URS0000D576AC	'URS0000D576AC'	-2.55471	0.025039
								URS0000D577C7	'URS0000D577C7'	-1.3528	0.0045172
								URS0000D5983A	'URS0000D5983A'	-3.48366	0.0421211
								URS0000D59ACC	'URS0000D59ACC'	-1.78975	0.0387293
								URS0000D5A44E	'URS0000D5A44E'	-4.66083	0.0426939
								URS0000D5B1F0	'URS0000D5B1F0'	-6.1165	0.00267837
								URS0000D5B6D1	'URS0000D5B6D1'	-2.65417	0.000228351
								URS0000D5C721	'URS0000D5C721'	-5.16301	0.0494927
								URS0000D5D192	'URS0000D5D192'	2.54224	0.0138509
								URS0000D5D750	'URS0000D5D750'	-5.41053	0.0471034
								URS0000DCF129	'URS0000DCF129'	23.2755	2.81358e-10
								URS0000E34CCB	'URS0000E34CCB'	-3.61873	0.00208167
								URS0000E4745B	'URS0000E4745B'	-2.88176	0.0412137
								URS0000E48C6A	'URS0000E48C6A'	-3.73292	0.00589638
								URS0000E52E0A	'URS0000E52E0A'	-2.58254	0.00423197
								URS0000E5A264	'URS0000E5A264'	1.72361	0.0255898
								URS0000E9204C	'URS0000E9204C'	6.43611	0.0211711
								URS0000E9914D	'URS0000E9914D'	4.7326	0.0421211
								URS0000EA6313	'URS0000EA6313'	-2.2684	0.0225344
								URS0000EB386F	'URS0000EB386F'	6.44078	0.00204481
								URS0000EBD5AC	'URS0000EBD5AC'	-2.98343	0.0473912
								URS00019B9A17	'URS00019B9A17'	-2.54929	0.00448149
								URS00019E31F1	'URS00019E31F1'	1.86643	0.00632763
								URS0001BCB25D	'URS0001BCB25D'	-6.38345	0.000455735
								URS0001BCC422	'URS0001BCC422'	-5.39582	0.0183418
								URS0001BCFC2E	'URS0001BCFC2E'	-2.98343	0.0473912
								URS0001BD21D2	'URS0001BD21D2'	-6.71699	0.00285148
								URS0001BD3279	'URS0001BD3279'	2.18892	0.0413578
								URS0001BD49E2	'URS0001BD49E2'	-3.75112	0.00473047
								URS0001BD5365	'URS0001BD5365'	-6.76633	0.000958613
								URS0001BD7E9D	'URS0001BD7E9D'	-2.18191	0.0346329
								URS0001BD904F	'URS0001BD904F'	-2.86073	0.0452051
								URS0001BD99B9	'URS0001BD99B9'	4.63196	0.0315484
								URS0001BDB1E7	'URS0001BDB1E7'	-4.88653	0.0395413
								URS0001BDD316	'URS0001BDD316'	4.91933	0.0140756
								URS0001BDE777	'URS0001BDE777'	-4.81437	0.0373192
								URS0001BDF372	'URS0001BDF372'	-5.04977	0.037202
								URS0001BDFA41	'URS0001BDFA41'	-5.56855	0.00549186
								URS0001BE256C	'URS0001BE256C'	24.6619	1.39932e-11
								URS0001BE67DA	'URS0001BE67DA'	5.26699	0.0136696
								URS0001BE6DF1	'URS0001BE6DF1'	-3.73424	0.0291942
								URS0001BE7734	'URS0001BE7734'	-4.49761	0.0262513
								URS0001BE7905	'URS0001BE7905'	-3.38359	0.0252747
								URS0001BE80CD	'URS0001BE80CD'	-4.59909	0.049872
								URS0001BE869A	'URS0001BE869A'	21.2312	1.79389e-08
								URS0001BE94A0	'URS0001BE94A0'	-1.95801	0.0205336
								URS0001BEA1A5	'URS0001BEA1A5'	-6.96828	0.000539186
								URS0001BEB290	'URS0001BEB290'	1.68265	0.0204363
								URS0001BEC230	'URS0001BEC230'	-4.4146	0.017516
								URS0001BEC390	'URS0001BEC390'	-4.15715	0.0450788
								URS0001BECEBF	'URS0001BECEBF'	4.40384	0.0401743
								URS0001BEDB6B	'URS0001BEDB6B'	-2.05168	0.00972811
								URS0001BEDD16	'URS0001BEDD16'	-5.15843	0.0434015
								URS0001BEEAAF	'URS0001BEEAAF'	-5.71564	0.0128717
								URS0001BEF8FA	'URS0001BEF8FA'	-2.05946	0.00546727
								URS0001BF01ED	'URS0001BF01ED'	4.45244	0.030648
								URS0001BF0ECA	'URS0001BF0ECA'	-6.52906	0.00214702
								URS0001BF224D	'URS0001BF224D'	5.37792	0.0485619
								URS0001BF4529	'URS0001BF4529'	-1.40884	0.0262451
								URS0001BF4B1A	'URS0001BF4B1A'	-2.19564	0.00963804
								URS0001BF61A5	'URS0001BF61A5'	8.71086	3.05125e-09
								URS0001BF6494	'URS0001BF6494'	-3.0372	0.00396271
								URS0001BF78C1	'URS0001BF78C1'	-5.41053	0.0471034
								URS0001BF91A1	'URS0001BF91A1'	-5.0065	0.0142008
								URS0001BF9FAA	'URS0001BF9FAA'	1.35564	0.0252959
								URS0001BFA2ED	'URS0001BFA2ED'	-6.93962	0.000662235
								URS0001C65D57	'URS0001C65D57'	-2.18579	0.0187105
								URS00021FB9C7	'URS00021FB9C7'	-1.67653	0.0451519
								URS00021FECCE	'URS00021FECCE'	-4.61185	0.00747117
								URS000221C39D	'URS000221C39D'	-2.19243	0.00681374
								URS00022296E1	'URS00022296E1'	-4.33385	0.0020382
								URS0002231322	'URS0002231322'	1.55589	0.0453668
								URS000223C0EB	'URS000223C0EB'	-1.38721	0.0141606
								URS0002246F83	'URS0002246F83'	-2.3834	0.0266753
								URS000226334A	'URS000226334A'	-1.9848	0.0042464
								URS000226DCE7	'URS000226DCE7'	-3.28584	0.00386759
								URS000227522B	'URS000227522B'	1.74323	0.0401743
